# Supplementary material for: Triethyl­ammonium 2,4-dinitro­phenyl­barbiturate
Source: Acta Crystallogr Sect E Struct Rep Online. 2009 Sep 26;65(Pt 10):o2548. doi: 10.1107/S1600536809036976 (PMC2970263; doi:10.1107/S1600536809036976)
Supplement: Supplementary file 2 [file e-65-o2548-Isup2.hkl]

#
# h,k,l, Fc-squared, Fo-squared, sigma(Fo-squared) and status flag
#
data_I
_shelx_title ' MALAR MAL in C2/c'
_shelx_refln_list_code          4
_shelx_F_calc_maximum      428.22
_exptl_crystal_F_000      1664.00
_reflns_d_resolution_high  0.8431
 
loop_
 _symmetry_equiv_pos_as_xyz
 'x, y, z'
 '-x, y, -z+1/2'
 'x+1/2, y+1/2, z'
 '-x+1/2, y+1/2, -z+1/2'
 '-x, -y, -z'
 'x, -y, z-1/2'
 '-x+1/2, -y+1/2, -z'
 'x+1/2, -y+1/2, z-1/2'
 
_cell_length_a    29.7900
_cell_length_b    10.4533
_cell_length_c    11.9606
_cell_angle_alpha  90.000
_cell_angle_beta   97.903
_cell_angle_gamma  90.000
 
_shelx_F_squared_multiplier     1.000
 
loop_
 _refln_index_h
 _refln_index_k
 _refln_index_l
 _refln_F_squared_calc
 _refln_F_squared_meas
 _refln_F_squared_sigma
 _refln_observed_status
   2   0   0      236.21       -0.59      0.59 o
   4   0   0    19985.89    18022.82    181.44 o
   6   0   0    34689.87    30939.43    296.02 o
   8   0   0     5410.32     5220.12     53.95 o
  10   0   0     1648.43     1518.77     21.30 o
  12   0   0       43.71       13.24      5.17 o
  14   0   0      664.90      665.42     28.88 o
  16   0   0      391.91      333.18     17.28 o
  18   0   0     2576.01     2350.89     44.09 o
  20   0   0     3771.65     3628.84     78.70 o
  22   0   0      981.45      915.73     28.77 o
  24   0   0      747.57      808.10     30.31 o
  26   0   0       37.89       79.68     17.02 o
  28   0   0     1529.91     1515.36     44.77 o
  30   0   0     1936.46     2209.43     64.59 o
  32   0   0       27.95       24.40     21.08 o
  34   0   0      446.15      523.97     37.23 o
   1   1   0      467.45      429.78     14.79 o
   3   1   0      867.83      976.11     10.99 o
   5   1   0     4086.18     4395.98     30.90 o
   7   1   0    12176.83    10976.76     71.30 o
   9   1   0     1023.37      890.66     11.26 o
  11   1   0      761.95      829.37     10.77 o
  13   1   0     4579.52     4535.71     39.59 o
  15   1   0      517.56      455.62     10.20 o
  17   1   0      459.64      548.35     15.22 o
  19   1   0     2107.91     2058.93     28.14 o
  21   1   0      401.32      380.45     13.63 o
  23   1   0      509.10      424.31     14.17 o
  25   1   0       11.26        3.30      9.16 o
  27   1   0      448.52      402.26     17.84 o
  29   1   0        9.80       35.73     13.21 o
  31   1   0      435.37      482.89     23.55 o
  33   1   0       46.77       62.82     16.21 o
   0   2   0    25630.71    25249.80    267.46 o
   2   2   0     5736.27     5688.26     39.65 o
   4   2   0     7121.59     7467.64     51.63 o
   6   2   0    14258.39    13503.97     90.77 o
   8   2   0      474.51      424.17      6.36 o
  10   2   0       89.43       84.33      4.34 o
  12   2   0    18030.75    16416.10    126.92 o
  14   2   0     9496.77    10007.46     85.98 o
  16   2   0       22.03       44.81      6.06 o
  18   2   0     1943.80     1897.60     25.58 o
  20   2   0       31.93       21.34      7.91 o
  22   2   0     2196.68     2117.93     30.82 o
  24   2   0     1302.48     1344.15     25.83 o
  26   2   0     1452.91     1504.78     30.87 o
  28   2   0       51.93       59.50     13.92 o
  30   2   0      198.23      200.41     18.48 o
  32   2   0       39.44       43.96     15.02 o
  34   2   0        1.54       26.15     15.60 o
   1   3   0    31513.13    32730.96    222.37 o
   3   3   0     8151.01     7277.90     52.40 o
   5   3   0    15430.30    15365.67    106.75 o
   7   3   0      330.94      360.00      6.33 o
   9   3   0     1083.64      934.47     11.80 o
  11   3   0     5812.08     6656.14     53.60 o
  13   3   0     1977.97     2130.59     21.59 o
  15   3   0      853.42      990.54     15.27 o
  17   3   0     3126.64     3034.19     36.67 o
  19   3   0      268.69      298.22     11.72 o
  21   3   0      625.90      652.20     16.79 o
  23   3   0      389.32      377.02     14.86 o
  25   3   0      168.29      203.92     13.68 o
  27   3   0     1715.94     1732.64     36.29 o
  29   3   0      931.84      936.78     28.20 o
  31   3   0      424.23      363.97     22.15 o
  33   3   0       33.56       37.12     14.98 o
   0   4   0     3809.36     3703.59     46.57 o
   2   4   0     4916.96     4981.28     39.87 o
   4   4   0       15.33       40.57      4.15 o
   6   4   0     3365.01     3353.13     29.79 o
   8   4   0     1916.97     1912.60     20.27 o
  10   4   0        0.78       -1.23      4.10 o
  12   4   0       74.78       62.77      5.24 o
  14   4   0     5197.42     5629.54     54.55 o
  16   4   0        0.46       -3.32      5.83 o
  18   4   0      982.90      973.58     17.77 o
  20   4   0      736.53      718.15     17.53 o
  22   4   0      309.74      372.01     16.67 o
  24   4   0      404.13      455.73     17.26 o
  26   4   0       66.28       52.12     13.21 o
  28   4   0        0.31      -12.65     12.65 o
  30   4   0       26.00       41.83     15.17 o
  32   4   0      153.98      177.00     21.68 o
   1   5   0    11044.36    11757.75     93.28 o
   3   5   0      760.84      694.69     12.21 o
   5   5   0      198.09      148.08      7.80 o
   7   5   0        2.51        7.26      4.66 o
   9   5   0        6.22        3.48      4.69 o
  11   5   0     1791.88     1747.65     21.81 o
  13   5   0      206.07      184.50      8.18 o
  15   5   0        9.20        5.67      6.39 o
  17   5   0     2261.71     2302.65     28.97 o
  19   5   0      115.40      106.52      8.35 o
  21   5   0       99.52       88.31      9.37 o
  23   5   0       91.38       77.26     16.10 o
  25   5   0       39.13       55.88     13.39 o
  27   5   0        0.01      -12.38     12.38 o
  29   5   0       66.39       78.55     17.81 o
  31   5   0       19.66       27.57     17.85 o
   0   6   0     2870.41     3446.95     49.66 o
   2   6   0     2888.18     3197.38     33.29 o
   4   6   0     6847.03     6957.56     63.02 o
   6   6   0     6026.76     6245.45     56.05 o
   8   6   0       82.88       62.46      7.13 o
  10   6   0        0.68       -5.64      5.64 o
  12   6   0     4186.78     4471.61     46.27 o
  14   6   0     1326.68     1310.54     29.26 o
  16   6   0     2581.65     2788.09     34.79 o
  18   6   0       66.53       59.94      9.03 o
  20   6   0        7.79       13.37      8.36 o
  22   6   0      186.14      176.36     14.89 o
  24   6   0       71.65       72.92     14.92 o
  26   6   0      923.86      869.97     27.84 o
  28   6   0        0.47        3.49     15.76 o
  30   6   0        0.00        2.28     17.14 o
   1   7   0      215.14      222.29     10.19 o
   3   7   0      836.36      818.31     15.99 o
   5   7   0       23.56       18.43      6.78 o
   7   7   0      775.62      711.33     15.69 o
   9   7   0      571.19      679.52     15.92 o
  11   7   0      184.08      180.69      9.47 o
  13   7   0      782.96      810.58     19.36 o
  15   7   0       40.23       38.83      9.13 o
  17   7   0      229.23      263.24     13.73 o
  19   7   0      685.58      583.46     18.46 o
  21   7   0     1265.64     1290.78     32.13 o
  23   7   0      447.90      430.79     21.56 o
  25   7   0      405.07      416.04     22.21 o
  27   7   0       97.04      108.65     19.56 o
   0   8   0     2126.34     2010.98     42.93 o
   2   8   0       27.15       35.79      8.72 o
   4   8   0      158.59      155.80     10.67 o
   6   8   0      725.67      737.59     15.95 o
   8   8   0      828.33      843.77     21.06 o
  10   8   0     2494.63     2543.22     35.09 o
  12   8   0     4164.06     3835.80     48.81 o
  14   8   0     2419.62     2333.03     37.11 o
  16   8   0     1058.09     1201.98     26.20 o
  18   8   0      382.57      435.94     17.60 o
  20   8   0       24.56        0.65     13.12 o
  22   8   0        5.36        2.74     13.61 o
  24   8   0       74.78       93.02     19.22 o
  26   8   0       84.88       70.93     19.55 o
   1   9   0        3.81       -0.09     10.76 o
   3   9   0     1340.89     1439.70     29.48 o
   5   9   0       35.76       22.30     11.16 o
   7   9   0      930.67      927.55     23.20 o
   9   9   0      724.61      714.70     22.14 o
  11   9   0      941.34      910.26     22.69 o
  13   9   0      200.39      203.59     13.80 o
  15   9   0      203.10      141.70     13.79 o
  17   9   0       65.76       37.75     11.67 o
  19   9   0       57.58       55.57     13.28 o
  21   9   0       20.22       21.08     16.05 o
  23   9   0       28.78       47.34     18.50 o
   0  10   0     1104.52     1195.01     40.77 o
   2  10   0     1312.07     1197.00     29.03 o
   4  10   0      929.65      883.51     25.37 o
   6  10   0      112.29      127.36     16.64 o
   8  10   0       37.27       16.84     11.70 o
  10  10   0      283.07      298.74     16.25 o
  12  10   0      106.18      102.47     13.56 o
  14  10   0       35.59       19.27     13.51 o
  16  10   0        2.02       -7.28     12.09 o
  18  10   0       43.49       -1.71     13.19 o
  20  10   0       86.36       63.10     18.64 o
   1  11   0      631.05      591.02     22.96 o
   3  11   0       12.43       21.31     13.88 o
   5  11   0     1368.00     1305.94     30.46 o
   7  11   0      526.48      513.38     23.25 o
   9  11   0     1324.36     1453.28     34.98 o
  11  11   0       59.58       89.78     15.69 o
  13  11   0       11.80        1.67     13.42 o
  15  11   0      107.17      115.74     17.10 o
   0  12   0      562.85      531.29     44.03 o
   2  12   0        6.06       15.07     18.17 o
   4  12   0      193.19      188.76     23.13 o
   6  12   0      148.08      191.72     21.84 o
   8  12   0       64.95       74.41     23.70 o
 -35   1   1      541.71      603.97     40.73 o
 -33   1   1        1.54       -0.25     14.27 o
 -31   1   1      252.17      280.51     20.37 o
 -29   1   1      157.47      197.27     17.66 o
 -27   1   1        1.85       15.00     10.88 o
 -25   1   1      137.17      170.44     12.03 o
 -23   1   1      348.45      328.06     13.55 o
 -21   1   1       31.10       63.79      9.02 o
 -19   1   1      120.70      133.07      8.92 o
 -17   1   1       18.96       28.42      6.18 o
 -15   1   1     3741.00     4065.32     45.20 o
 -13   1   1     1744.82     1933.61     20.77 o
 -11   1   1     5877.10     6439.39     50.12 o
  -9   1   1     1235.12     1013.43     10.84 o
  -7   1   1    11858.31    11411.38     77.74 o
  -5   1   1      475.24      441.97      5.41 o
  -3   1   1     5271.49     5550.93     39.05 o
  -1   1   1    10163.85     9473.96    146.58 o
   1   1   1     8793.50     8727.72    151.76 o
   3   1   1     1199.47      849.42      9.72 o
   5   1   1     6885.34     6102.94     42.22 o
   7   1   1     4582.86     4134.77     29.36 o
   9   1   1     6660.45     6906.55     51.30 o
  11   1   1      250.80      304.73      6.67 o
  13   1   1      368.22      292.87      7.36 o
  15   1   1      933.94      891.97     13.59 o
  17   1   1      153.55      137.99      7.71 o
  19   1   1      525.76      564.70     13.67 o
  21   1   1     1314.63     1294.08     22.02 o
  23   1   1      621.99      583.00     15.53 o
  25   1   1       88.65       78.24     11.81 o
  27   1   1     2147.90     2011.13     44.29 o
  29   1   1       84.01      100.38     14.03 o
  31   1   1     1657.59     1710.73     40.70 o
  33   1   1      312.47      358.25     23.02 o
 -34   2   1       55.25       40.12     16.80 o
 -32   2   1      124.00      130.59     17.87 o
 -30   2   1       46.93       49.09     15.07 o
 -28   2   1       34.97       34.58     12.68 o
 -26   2   1      211.99      266.89     14.77 o
 -24   2   1       21.80        5.12      9.22 o
 -22   2   1        0.34        7.13      8.53 o
 -20   2   1      408.23      393.56     12.90 o
 -18   2   1      353.75      405.56     12.66 o
 -16   2   1      617.67      669.59     13.51 o
 -14   2   1      599.63      630.02     12.00 o
 -12   2   1     1254.45     1216.87     14.96 o
 -10   2   1    20584.83    20713.22    150.27 o
  -8   2   1      848.58      825.53      9.27 o
  -6   2   1    24757.03    22783.52    152.23 o
  -4   2   1    34583.74    34067.60    225.68 o
  -2   2   1      571.38      764.90      7.82 o
   0   2   1    25341.02    25310.10    180.23 o
   2   2   1     3473.26     3285.16     24.37 o
   4   2   1     1982.95     1721.23     13.44 o
   6   2   1     3419.31     3259.48     23.94 o
   8   2   1    14455.92    13775.32    100.30 o
  10   2   1      101.79      115.00      4.51 o
  12   2   1      108.84       74.94      4.82 o
  14   2   1       45.33       15.74      4.72 o
  16   2   1      620.49      727.79     13.82 o
  18   2   1     1780.08     1710.25     24.05 o
  20   2   1       82.65       63.56      8.21 o
  22   2   1      253.49      210.91     11.61 o
  24   2   1      204.78      196.31     15.01 o
  26   2   1      266.81      290.87     16.30 o
  28   2   1      688.80      642.68     22.16 o
  30   2   1       81.36       66.65     14.40 o
  32   2   1      143.27      148.20     18.33 o
  34   2   1      389.49      536.69     55.75 o
 -33   3   1       12.57       -5.80     14.14 o
 -31   3   1       46.75       33.76     15.20 o
 -29   3   1      233.23      260.00     19.50 o
 -27   3   1      258.32      213.25     19.03 o
 -25   3   1      124.55      114.27     12.12 o
 -23   3   1        0.02       -5.45      8.35 o
 -21   3   1     4027.02     4206.10     53.37 o
 -19   3   1      131.03      123.18     10.98 o
 -17   3   1      125.70      132.93      8.12 o
 -15   3   1       56.01       72.48      6.68 o
 -13   3   1     5286.71     5305.50     58.97 o
 -11   3   1      434.46      398.36      7.92 o
  -9   3   1    15265.85    15158.93    111.78 o
  -7   3   1    28614.71    27485.05    188.39 o
  -5   3   1    26329.19    25995.59    170.55 o
  -3   3   1      830.77      705.01      8.25 o
  -1   3   1    85422.77    87389.20    588.28 o
   1   3   1    11108.77    10458.39     81.24 o
   3   3   1     6501.97     5550.84     39.83 o
   5   3   1      535.43      673.14      8.25 o
   7   3   1    12839.99    12810.65     91.96 o
   9   3   1     5623.20     6255.40     47.67 o
  11   3   1     9564.00     9672.55     75.26 o
  13   3   1     6317.05     7570.18     62.41 o
  15   3   1     2385.68     2418.87     25.89 o
  17   3   1     5511.16     5628.74     53.52 o
  19   3   1       52.11       86.77      8.33 o
  21   3   1      140.35      119.42     10.29 o
  23   3   1        0.07       -2.29      9.07 o
  25   3   1     1103.34     1122.75     27.01 o
  27   3   1      279.14      275.53     16.93 o
  29   3   1        9.73       34.91     14.08 o
  31   3   1       61.89       32.64     15.96 o
  33   3   1        0.06       -0.22     16.27 o
 -32   4   1       56.01       44.58     16.58 o
 -30   4   1      294.16      279.98     24.39 o
 -28   4   1      201.21      168.87     17.90 o
 -26   4   1       99.78      110.07     14.33 o
 -24   4   1      756.27      717.53     21.75 o
 -22   4   1       85.32      117.09     10.97 o
 -20   4   1        3.07       25.25     12.72 o
 -18   4   1      207.93      279.55     12.36 o
 -16   4   1     1443.34     1493.11     21.99 o
 -14   4   1      151.24       82.88      6.60 o
 -12   4   1       11.67       15.02      4.64 o
 -10   4   1     1912.05     2061.33     22.87 o
  -8   4   1      241.77      265.30      7.15 o
  -6   4   1      577.27      701.70     10.86 o
  -4   4   1     1411.90     1757.92     17.05 o
  -2   4   1      909.68      843.46     12.13 o
   0   4   1     3961.52     4702.41     37.91 o
   2   4   1     4758.46     5557.67     45.08 o
   4   4   1      204.68      201.11      6.41 o
   6   4   1       11.77       -3.41      3.41 o
   8   4   1     1643.76     1877.80     19.15 o
  10   4   1      383.16      380.66      8.42 o
  12   4   1     2627.86     2876.70     28.21 o
  14   4   1     2509.64     2449.23     25.06 o
  16   4   1      357.09      327.82      9.34 o
  18   4   1      116.52      105.89      8.13 o
  20   4   1      196.73      145.39     10.34 o
  22   4   1      155.32      189.53     12.86 o
  24   4   1      150.51      169.51     13.88 o
  26   4   1       31.34       33.64     13.11 o
  28   4   1       92.60       65.79     14.49 o
  30   4   1       91.41      101.79     22.00 o
  32   4   1       25.96       29.76     17.49 o
 -31   5   1      259.06      210.77     20.70 o
 -29   5   1       71.84       49.72     15.60 o
 -27   5   1     2026.07     1964.71     42.97 o
 -25   5   1      162.80      178.48     16.05 o
 -23   5   1     1852.94     1829.83     34.83 o
 -21   5   1      120.41      107.66     14.23 o
 -19   5   1       31.02       32.29      6.99 o
 -17   5   1        8.16        1.53      5.99 o
 -15   5   1     4920.80     4732.54     49.74 o
 -13   5   1     3068.85     3273.62     36.77 o
 -11   5   1      271.99      340.79     10.55 o
  -9   5   1     3337.08     3125.37     32.52 o
  -7   5   1     6677.28     6682.55     68.30 o
  -5   5   1      796.06      788.53     12.23 o
  -3   5   1     2540.27     2346.31     25.12 o
  -1   5   1        4.67        4.49      4.10 o
   1   5   1      809.98     1004.00     13.88 o
   3   5   1      166.51      245.25      7.19 o
   5   5   1     6218.38     6249.18     56.44 o
   7   5   1    21307.86    20872.67    152.82 o
   9   5   1      725.73      782.97     12.67 o
  11   5   1     1136.64     1302.48     18.21 o
  13   5   1     4435.31     4631.78     45.08 o
  15   5   1      149.81       89.94      7.55 o
  17   5   1       52.86       60.83      7.49 o
  19   5   1      228.60      207.93      9.69 o
  21   5   1       20.68       24.11      8.59 o
  23   5   1     1883.10     1713.87     33.50 o
  25   5   1     1645.04     1572.21     35.32 o
  27   5   1      567.45      582.75     33.86 o
  29   5   1      215.22      274.85     21.43 o
  31   5   1      137.37       95.17     20.33 o
 -30   6   1       23.94       -8.79     14.40 o
 -28   6   1       44.46       11.87     15.08 o
 -26   6   1      514.88      481.61     23.52 o
 -24   6   1       14.05       19.23     13.29 o
 -22   6   1      555.95      527.32     20.35 o
 -20   6   1       61.78       56.22     10.62 o
 -18   6   1      995.40     1094.99     20.71 o
 -16   6   1      297.79      334.83     11.69 o
 -14   6   1      841.93      845.46     16.63 o
 -12   6   1      332.18      321.23     11.64 o
 -10   6   1     2166.07     2011.59     26.01 o
  -8   6   1      115.12       73.00      7.31 o
  -6   6   1     2117.08     2219.06     25.92 o
  -4   6   1        4.70       25.12      5.55 o
  -2   6   1     3742.20     3752.94     38.86 o
   0   6   1       90.90       43.71      6.05 o
   2   6   1     1105.59      973.63     17.01 o
   4   6   1     1329.58     1323.81     18.28 o
   6   6   1     1048.49     1023.48     15.26 o
   8   6   1      448.57      459.29     12.25 o
  10   6   1      407.99      416.33     10.70 o
  12   6   1       75.39       86.83      7.70 o
  14   6   1     1154.16     1126.65     18.78 o
  16   6   1       27.00       20.89      7.83 o
  18   6   1      183.27      140.20     10.92 o
  20   6   1        2.88       13.61      8.85 o
  22   6   1       79.88       62.63     12.95 o
  24   6   1      625.33      555.71     22.98 o
  26   6   1        1.83        6.76     15.79 o
  28   6   1       44.21       16.10     15.31 o
  30   6   1        0.64       13.42     25.08 o
 -29   7   1        0.00        7.15     28.34 o
 -27   7   1       20.13       40.18     19.34 o
 -25   7   1       47.88       48.63     15.94 o
 -23   7   1     2449.21     2638.92     48.43 o
 -21   7   1      575.14      607.87     21.96 o
 -19   7   1      496.91      543.82     17.85 o
 -17   7   1      238.66      303.80     15.52 o
 -15   7   1     1740.42     1694.42     27.29 o
 -13   7   1        0.17       -2.59      8.14 o
 -11   7   1      412.40      530.33     14.32 o
  -9   7   1      905.99      846.63     17.67 o
  -7   7   1        0.48       -4.80      6.54 o
  -5   7   1      147.84      228.87      9.28 o
  -3   7   1      372.71      304.66     10.78 o
  -1   7   1     3972.22     4082.89     43.06 o
   1   7   1      355.52      307.12     10.60 o
   3   7   1      627.94      592.23     13.63 o
   5   7   1       16.66        5.82      6.45 o
   7   7   1     1957.42     1970.53     23.75 o
   9   7   1       82.46       72.95      7.67 o
  11   7   1      141.38      149.54      8.95 o
  13   7   1      820.90      926.13     18.68 o
  15   7   1     1480.38     1516.79     26.68 o
  17   7   1     1624.96     1567.85     29.10 o
  19   7   1     1372.41     1354.77     28.44 o
  21   7   1       61.44       77.12     14.15 o
  23   7   1       64.17       46.60     15.33 o
  25   7   1       31.13       23.87     15.42 o
  27   7   1      416.75      409.34     24.59 o
 -26   8   1      287.70      247.20     23.37 o
 -24   8   1       11.68       11.66     15.13 o
 -22   8   1      305.87      229.52     21.58 o
 -20   8   1       73.38       66.35     13.90 o
 -18   8   1       87.48      111.31     12.60 o
 -16   8   1      158.10      169.28     13.32 o
 -14   8   1     4990.86     5105.55     63.71 o
 -12   8   1      213.85      186.72     13.45 o
 -10   8   1       20.21        8.77      9.21 o
  -8   8   1      238.46      231.76     12.85 o
  -6   8   1      131.98      108.52      9.58 o
  -4   8   1     2403.89     2417.22     30.12 o
  -2   8   1       35.02       44.19      8.57 o
   0   8   1     1369.89     1380.48     22.29 o
   2   8   1        0.41       -5.25      7.53 o
   4   8   1      842.37      788.05     18.06 o
   6   8   1      709.70      666.06     16.29 o
   8   8   1     4432.11     4300.46     48.15 o
  10   8   1       73.82       51.08      9.49 o
  12   8   1     1488.48     1539.36     26.46 o
  14   8   1       69.80       99.61     11.62 o
  16   8   1      691.89      749.12     21.02 o
  18   8   1        5.29        7.42     10.84 o
  20   8   1      143.00      195.90     17.55 o
  22   8   1      417.70      357.29     21.89 o
  24   8   1        0.68      -14.45     14.73 o
  26   8   1       78.54       94.72     42.12 o
 -23   9   1       25.37       10.23     16.57 o
 -21   9   1       20.36       -6.79     14.33 o
 -19   9   1       69.31       25.85     14.80 o
 -17   9   1     1118.09     1090.20     26.53 o
 -15   9   1      405.89      435.88     18.25 o
 -13   9   1     1447.44     1529.74     29.26 o
 -11   9   1        5.01      -10.39     10.39 o
  -9   9   1       92.74       94.93     12.95 o
  -7   9   1       48.95       31.58     11.33 o
  -5   9   1     1338.63     1298.53     27.04 o
  -3   9   1      532.93      510.91     19.07 o
  -1   9   1     1893.96     1818.31     33.92 o
   1   9   1     1109.51     1064.03     26.17 o
   3   9   1       45.17       45.74     12.04 o
   5   9   1      308.79      342.19     16.82 o
   7   9   1       84.32       89.87     11.53 o
   9   9   1      132.78      106.03     12.25 o
  11   9   1     1522.94     1555.02     28.71 o
  13   9   1      800.86      910.44     24.65 o
  15   9   1       91.92       70.96     13.38 o
  17   9   1      107.60       77.11     13.93 o
  19   9   1      342.50      357.80     20.90 o
  21   9   1       65.79       62.62     17.14 o
  23   9   1      102.66      116.47     20.94 o
 -20  10   1       11.73       18.02     19.11 o
 -18  10   1       14.12       17.22     16.13 o
 -16  10   1      335.00      324.53     19.19 o
 -14  10   1      421.01      407.45     18.74 o
 -12  10   1       12.02        4.44     11.86 o
 -10  10   1      171.73      144.94     19.44 o
  -8  10   1        0.76       10.04     12.27 o
  -6  10   1      248.87      189.75     15.11 o
  -4  10   1        6.89       14.97     11.72 o
  -2  10   1        2.50       -9.02     11.29 o
   0  10   1       19.17       20.74     12.03 o
   2  10   1      110.88      107.12     13.86 o
   4  10   1        0.44       -7.87     11.08 o
   6  10   1      564.80      513.92     18.46 o
   8  10   1      440.36      355.27     16.87 o
  10  10   1      400.13      444.89     20.93 o
  12  10   1       21.98       12.79     12.06 o
  14  10   1      130.87      103.94     14.87 o
  16  10   1       21.12       32.76     13.67 o
  18  10   1      138.61      138.80     17.99 o
  20  10   1       65.86       93.55     33.00 o
 -15  11   1      105.84      126.13     18.72 o
 -13  11   1      382.06      376.38     32.63 o
 -11  11   1     1332.92     1292.07     54.46 o
  -9  11   1      121.81       76.51     16.97 o
  -7  11   1       90.98       97.64     16.01 o
  -5  11   1      272.03      305.48     19.60 o
  -3  11   1       63.71      100.81     16.95 o
  -1  11   1        0.62      -13.52     13.52 o
   1  11   1      156.19       96.14     16.82 o
   3  11   1      609.38      609.32     25.54 o
   5  11   1      395.00      373.82     19.50 o
   7  11   1     1005.60     1045.56     28.49 o
   9  11   1        8.63        3.95     13.36 o
  11  11   1      184.22      171.44     17.58 o
  13  11   1      774.88      814.40     31.93 o
  15  11   1        8.61        9.71     17.32 o
  -8  12   1        0.10       25.30     26.61 o
  -6  12   1       17.15        4.38     18.92 o
  -4  12   1      185.54      177.02     21.58 o
  -2  12   1      129.23       72.06     20.12 o
   0  12   1       72.63       49.94     16.74 o
   2  12   1       14.21       30.42     16.38 o
   4  12   1        3.83        1.79     16.47 o
   6  12   1       42.24       -9.67     15.91 o
   8  12   1      454.79      489.91     47.07 o
 -34   0   2      333.33      280.61     31.43 o
 -32   0   2      981.65     1063.32     45.81 o
 -30   0   2      205.21      277.01     27.45 o
 -28   0   2      262.07      224.60     24.75 o
 -26   0   2        3.21       -7.55     12.34 o
 -24   0   2       69.23       76.57     14.46 o
 -22   0   2       14.24        4.96      8.48 o
 -20   0   2       93.50      126.58      9.85 o
 -18   0   2     5559.36     5900.85     75.88 o
 -16   0   2     3783.41     4160.69     70.87 o
 -14   0   2      848.01      804.87     16.78 o
 -12   0   2     1901.09     1877.20     34.52 o
 -10   0   2      314.23      366.29     10.28 o
  -8   0   2   146209.47   138975.95   1267.80 o
  -6   0   2   102411.68    97321.08    889.73 o
  -4   0   2   183373.05   167090.41   1595.65 o
  -2   0   2    28750.73    27508.76    468.06 o
   0   0   2     1722.10     1673.52     33.44 o
   2   0   2    10110.00    10015.86    107.21 o
   4   0   2    36095.56    33519.60    308.61 o
   6   0   2      100.32       64.34      4.32 o
   8   0   2     1226.38     1163.08     33.94 o
  10   0   2    23580.14    24210.87    259.63 o
  12   0   2       29.33       15.28      5.63 o
  14   0   2        1.39       -4.13      5.89 o
  16   0   2       57.71       17.68      7.31 o
  18   0   2     1263.06     1257.31     26.38 o
  20   0   2      305.15      314.03     15.18 o
  22   0   2      721.44      754.08     24.13 o
  24   0   2     6513.53     6526.81    113.80 o
  26   0   2      700.63      727.95     30.90 o
  28   0   2       68.77       96.52     20.11 o
  30   0   2     1333.38     1383.19     75.44 o
  32   0   2       29.17       80.20     28.83 o
 -35   1   2        0.01        9.27     23.74 o
 -33   1   2       73.38       85.79     16.79 o
 -31   1   2      108.37       95.20     16.06 o
 -29   1   2      815.94      824.70     27.50 o
 -27   1   2        6.67        1.55     10.23 o
 -25   1   2      139.01      181.87     11.09 o
 -23   1   2      177.42      131.35     10.67 o
 -21   1   2      457.43      477.91     14.73 o
 -19   1   2      270.31      266.35     10.31 o
 -17   1   2     1198.87     1148.60     18.85 o
 -15   1   2      503.95      563.81     11.76 o
 -13   1   2     3251.20     3151.02     31.20 o
 -11   1   2      862.34      770.36     10.68 o
  -9   1   2      175.80      248.38      4.91 o
  -7   1   2      271.89      257.50      4.55 o
  -5   1   2    24555.21    23936.96    158.89 o
  -3   1   2    43258.86    41746.64    281.91 o
  -1   1   2       16.59       -1.71      1.71 o
   1   1   2     5411.84     5036.12     43.32 o
   3   1   2      484.40      559.21      5.97 o
   5   1   2     2954.08     3165.28     22.93 o
   7   1   2    13085.11    12881.78     93.40 o
   9   1   2      122.00      128.80      4.92 o
  11   1   2      743.34      884.82     13.79 o
  13   1   2     5070.97     5377.14     45.73 o
  15   1   2     3384.75     3170.05     30.40 o
  17   1   2      341.60      417.64     11.67 o
  19   1   2      703.42      636.55     13.02 o
  21   1   2       29.65       20.50      7.71 o
  23   1   2     3582.88     3394.69     46.17 o
  25   1   2      630.91      617.94     20.17 o
  27   1   2     2513.39     2504.91     44.11 o
  29   1   2      297.33      360.27     18.69 o
  31   1   2      153.18      222.03     23.54 o
  33   1   2        3.72       42.69     20.67 o
 -34   2   2      212.74      257.76     21.70 o
 -32   2   2      301.33      305.74     23.28 o
 -30   2   2       74.07      105.44     16.42 o
 -28   2   2      812.06      754.76     25.97 o
 -26   2   2        1.31       -2.51     10.18 o
 -24   2   2        7.16        0.67      8.57 o
 -22   2   2     2284.96     2405.83     36.57 o
 -20   2   2     1648.22     1478.36     24.64 o
 -18   2   2     2325.83     2328.88     31.59 o
 -16   2   2      793.21      727.30     14.20 o
 -14   2   2     7988.96     7455.25     63.89 o
 -12   2   2       29.25       21.21      4.17 o
 -10   2   2       72.93       28.72      3.85 o
  -8   2   2    18536.88    18149.18    134.92 o
  -6   2   2    10574.31    10988.67     80.72 o
  -4   2   2     7016.29     6196.98     42.32 o
  -2   2   2    35027.45    34286.73    217.10 o
   0   2   2    44897.87    43960.21    284.09 o
   2   2   2     6728.09     6682.50     46.03 o
   4   2   2     5495.55     5015.97     36.33 o
   6   2   2    55045.02    55357.18    381.61 o
   8   2   2      227.79      198.07      5.60 o
  10   2   2     7890.89     7936.82     65.42 o
  12   2   2     4951.65     5434.45     44.59 o
  14   2   2     4874.22     4532.47     40.31 o
  16   2   2      194.45      212.43      8.05 o
  18   2   2     1503.60     1538.58     22.35 o
  20   2   2      216.87      232.65     10.08 o
  22   2   2     1342.63     1394.87     23.69 o
  24   2   2      443.45      479.95     18.00 o
  26   2   2      833.85      786.89     22.99 o
  28   2   2       24.03        0.43     11.45 o
  30   2   2       14.33        0.50     14.40 o
  32   2   2        0.35        6.31     18.30 o
 -33   3   2      292.92      265.54     21.66 o
 -31   3   2      154.79      126.26     17.18 o
 -29   3   2       96.83       90.75     17.16 o
 -27   3   2      524.72      453.81     20.29 o
 -25   3   2      510.11      460.31     17.40 o
 -23   3   2      374.20      365.75     15.30 o
 -21   3   2       33.18       30.05      8.54 o
 -19   3   2      530.18      505.66     16.47 o
 -17   3   2      174.09      190.67      9.54 o
 -15   3   2     2531.46     2542.02     28.12 o
 -13   3   2      430.21      431.48      9.37 o
 -11   3   2      555.50      640.72     10.85 o
  -9   3   2      487.60      492.57      8.86 o
  -7   3   2    23344.69    23318.63    160.42 o
  -5   3   2        8.14        7.81      3.26 o
  -3   3   2      304.33      303.63      6.34 o
  -1   3   2    35681.03    36591.76    247.57 o
   1   3   2     3568.51     3295.52     25.96 o
   3   3   2      247.30      245.45      5.56 o
   5   3   2     2337.70     2509.11     21.12 o
   7   3   2    11089.18    11229.03     90.18 o
   9   3   2     2038.57     1904.82     20.06 o
  11   3   2     7493.44     7917.82     60.94 o
  13   3   2       29.39       40.36      4.71 o
  15   3   2      634.85      600.04     11.50 o
  17   3   2      287.80      323.04      9.61 o
  19   3   2     1815.63     1815.22     26.91 o
  21   3   2      598.27      601.78     16.15 o
  23   3   2        0.03       -5.67      9.61 o
  25   3   2      445.73      397.69     17.83 o
  27   3   2      350.36      294.23     17.40 o
  29   3   2       36.18       39.63     14.97 o
  31   3   2       29.02       23.35     15.38 o
 -32   4   2       49.88       42.15     16.92 o
 -30   4   2       36.32       46.60     15.21 o
 -28   4   2       15.93        7.61     13.18 o
 -26   4   2        8.27       21.54     11.66 o
 -24   4   2      158.09      169.51     14.36 o
 -22   4   2      859.78      889.30     21.00 o
 -20   4   2     1812.47     1933.55     29.23 o
 -18   4   2      487.84      472.50     13.97 o
 -16   4   2      917.08      807.90     16.98 o
 -14   4   2     1148.47     1115.28     17.65 o
 -12   4   2      752.32      776.46     13.05 o
 -10   4   2     1352.48     1453.50     17.79 o
  -8   4   2       52.51       80.98      4.97 o
  -6   4   2      610.73      600.17     10.29 o
  -4   4   2    23399.22    24276.52    180.21 o
  -2   4   2     1520.26     1464.90     16.54 o
   0   4   2      495.44      495.42     13.01 o
   2   4   2    10206.67    11323.32     91.38 o
   4   4   2      777.23      603.89     10.40 o
   6   4   2      147.06      162.83      5.67 o
   8   4   2        4.87       -0.50      3.76 o
  10   4   2     6100.08     6573.17     58.13 o
  12   4   2      564.92      620.96     12.17 o
  14   4   2      675.34      683.51     12.98 o
  16   4   2     3004.65     2913.66     31.80 o
  18   4   2       73.16       58.52      7.13 o
  20   4   2      376.18      405.98     12.83 o
  22   4   2       49.50       42.32     10.99 o
  24   4   2      217.05      222.34     15.22 o
  26   4   2       35.91       20.59     12.15 o
  28   4   2      215.15      247.73     19.35 o
  30   4   2       29.61       16.29     15.15 o
  32   4   2       47.15       44.42     29.94 o
 -31   5   2       12.52       21.33     15.46 o
 -29   5   2       12.10       21.71     14.54 o
 -27   5   2      315.70      333.82     20.91 o
 -25   5   2        9.28       10.25     11.82 o
 -23   5   2       15.96       13.32     11.15 o
 -21   5   2      290.24      245.28     14.25 o
 -19   5   2     1191.88     1228.50     23.23 o
 -17   5   2        4.32       -2.64      6.12 o
 -15   5   2      650.13      557.68     14.80 o
 -13   5   2      643.66      541.37     12.34 o
 -11   5   2        0.72        1.23      5.18 o
  -9   5   2      301.48      331.48      8.96 o
  -7   5   2      683.60      748.49     12.38 o
  -5   5   2     6633.86     7060.25     58.98 o
  -3   5   2     3067.58     3369.96     31.29 o
  -1   5   2       74.08       60.33      5.01 o
   1   5   2     3188.84     3292.43     31.32 o
   3   5   2      692.63      638.36     10.97 o
   5   5   2      896.45      935.81     13.91 o
   7   5   2      124.96      168.14      6.54 o
   9   5   2     1196.76     1342.45     18.02 o
  11   5   2     8122.89     8075.06     71.47 o
  13   5   2      853.79     1074.47     16.88 o
  15   5   2      236.07      206.09      9.27 o
  17   5   2        6.55       10.57      7.06 o
  19   5   2       34.11       24.81      8.05 o
  21   5   2      120.20      126.56     13.03 o
  23   5   2        0.01        0.03     13.47 o
  25   5   2       21.33       15.32     14.08 o
  27   5   2       27.44       26.01     13.99 o
  29   5   2        3.85       -7.16     14.67 o
 -30   6   2      221.91      267.21     21.96 o
 -28   6   2      461.16      456.22     25.07 o
 -26   6   2        0.03        1.31     13.27 o
 -24   6   2        3.53      -12.50     12.50 o
 -22   6   2      180.90      194.23     15.26 o
 -20   6   2      131.80      108.13     13.29 o
 -18   6   2      354.08      339.77     16.07 o
 -16   6   2       28.99       31.21      7.38 o
 -14   6   2      819.69      815.95     18.20 o
 -12   6   2     1835.81     1886.47     28.20 o
 -10   6   2     4506.40     4680.21     44.95 o
  -8   6   2       76.87       95.51      7.18 o
  -6   6   2     3295.98     3385.31     34.02 o
  -4   6   2     4881.66     5522.95     48.75 o
  -2   6   2    12047.38    12693.62    104.71 o
   0   6   2        3.08       -5.22      5.22 o
   2   6   2     3146.95     3307.79     35.00 o
   4   6   2        2.66        1.37      5.72 o
   6   6   2     8318.91     8334.06     75.91 o
   8   6   2      989.66      998.70     15.16 o
  10   6   2     2897.27     2852.15     31.31 o
  12   6   2      279.05      299.22     10.57 o
  14   6   2      142.65      170.01      9.39 o
  16   6   2     2542.70     2519.76     32.56 o
  18   6   2       97.67       76.89     10.26 o
  20   6   2       47.82       76.79     10.49 o
  22   6   2      161.79      167.77     14.41 o
  24   6   2      213.21      242.74     19.14 o
  26   6   2      254.40      305.60     21.22 o
  28   6   2        3.33       18.88     16.25 o
 -29   7   2       35.80       15.21     28.89 o
 -27   7   2       80.90       94.46     18.16 o
 -25   7   2     1555.23     1656.16     40.55 o
 -23   7   2       24.11       16.49     13.81 o
 -21   7   2       30.11       11.48     12.42 o
 -19   7   2       76.01       66.43     10.57 o
 -17   7   2     1867.70     1647.63     29.65 o
 -15   7   2     1077.79     1011.66     31.52 o
 -13   7   2     1670.11     1675.72     27.97 o
 -11   7   2      460.33      443.19     13.11 o
  -9   7   2      135.75      119.39      8.89 o
  -7   7   2      329.71      354.65     11.50 o
  -5   7   2       15.93        3.89      6.56 o
  -3   7   2        0.15        7.04      6.74 o
  -1   7   2       24.22       19.30      6.78 o
   1   7   2      164.77      208.01      9.86 o
   3   7   2      273.55      331.03     10.80 o
   5   7   2      248.02      259.41     10.09 o
   7   7   2        1.44       -3.64      6.01 o
   9   7   2       67.14       72.46      7.82 o
  11   7   2      299.75      353.79     13.29 o
  13   7   2       30.77       60.60      8.84 o
  15   7   2     5304.36     5006.50     58.86 o
  17   7   2     3055.24     2921.96     42.18 o
  19   7   2      335.63      343.11     17.08 o
  21   7   2      568.96      635.03     21.85 o
  23   7   2      178.28      221.94     19.62 o
  25   7   2      251.02      194.07     21.23 o
  27   7   2        4.37       -3.48     17.30 o
 -26   8   2       63.73       82.86     17.73 o
 -24   8   2      162.39      152.96     18.60 o
 -22   8   2      168.59      131.82     17.43 o
 -20   8   2      849.34      874.06     27.43 o
 -18   8   2     4154.83     4182.96     58.24 o
 -16   8   2     2852.94     2850.47     42.70 o
 -14   8   2        4.98        5.24     11.07 o
 -12   8   2       12.86        4.17      9.87 o
 -10   8   2       33.44       42.21      9.70 o
  -8   8   2     1202.46     1282.22     24.57 o
  -6   8   2        3.18        5.36      7.51 o
  -4   8   2      148.45      166.45     10.63 o
  -2   8   2     2713.14     2945.32     36.57 o
   0   8   2      270.64      270.74     11.62 o
   2   8   2     1018.77     1086.07     19.53 o
   4   8   2     1103.48     1101.74     21.80 o
   6   8   2     1425.65     1556.64     23.68 o
   8   8   2     4508.14     4300.16     46.81 o
  10   8   2     4162.37     4062.26     48.52 o
  12   8   2     1014.14     1087.00     23.22 o
  14   8   2        0.14       -5.30     10.06 o
  16   8   2       16.02       24.68     11.74 o
  18   8   2      295.70      313.11     18.44 o
  20   8   2      433.47      415.11     19.41 o
  22   8   2       16.13        8.95     16.04 o
  24   8   2      109.31      102.55     25.83 o
 -23   9   2       41.34       31.49     18.30 o
 -21   9   2        8.02        6.75     13.93 o
 -19   9   2       31.56       13.07     14.34 o
 -17   9   2        1.54       -7.48     11.54 o
 -15   9   2     2036.90     2149.49     40.22 o
 -13   9   2      381.50      301.64     16.58 o
 -11   9   2      159.38      142.39     14.07 o
  -9   9   2      660.05      615.72     20.80 o
  -7   9   2      413.21      445.71     17.50 o
  -5   9   2      106.36      103.96     12.26 o
  -3   9   2      683.50      679.48     24.40 o
  -1   9   2      490.73      514.37     18.90 o
   1   9   2     2003.23     1881.64     32.69 o
   3   9   2      861.75      774.22     20.90 o
   5   9   2     1028.44     1080.78     24.79 o
   7   9   2      271.89      277.21     14.31 o
   9   9   2        8.85       26.13     10.77 o
  11   9   2       51.27       40.66     12.31 o
  13   9   2       59.67       35.15     12.90 o
  15   9   2      236.30      254.13     17.45 o
  17   9   2        0.16       -0.31     12.14 o
  19   9   2      396.99      360.76     20.99 o
  21   9   2        0.02       16.44     16.52 o
 -20  10   2       37.38       54.62     18.45 o
 -18  10   2      120.31       84.50     19.34 o
 -16  10   2      224.55      259.58     21.03 o
 -14  10   2      695.14      685.63     27.13 o
 -12  10   2       38.84       50.19     14.05 o
 -10  10   2      336.70      307.29     17.98 o
  -8  10   2        5.41       -7.04     11.27 o
  -6  10   2      681.00      598.15     20.72 o
  -4  10   2      117.69      104.98     13.58 o
  -2  10   2       99.45       68.77     13.27 o
   0  10   2      282.57      307.15     18.96 o
   2  10   2       44.32       40.78     13.08 o
   4  10   2     1010.73     1018.28     28.32 o
   6  10   2      248.85      240.64     16.56 o
   8  10   2      298.97      325.03     18.02 o
  10  10   2      449.04      383.56     19.97 o
  12  10   2      249.29      247.84     19.01 o
  14  10   2      135.75      147.29     17.26 o
  16  10   2     1327.06     1331.34     35.72 o
  18  10   2      219.07      201.82     19.25 o
 -15  11   2      485.17      506.34     31.36 o
 -13  11   2      130.19       97.86     16.78 o
 -11  11   2      745.98      619.07     29.26 o
  -9  11   2     1194.76     1132.22     35.53 o
  -7  11   2       52.92       39.79     16.72 o
  -5  11   2       42.87       39.54     18.98 o
  -3  11   2     1217.26     1202.26     31.97 o
  -1  11   2      135.26      114.19     16.39 o
   1  11   2        6.77        3.86     12.90 o
   3  11   2      415.11      407.41     21.30 o
   5  11   2      217.11      304.23     21.06 o
   7  11   2      852.69      921.27     30.61 o
   9  11   2       85.84       42.31     16.24 o
  11  11   2      166.73      174.80     19.01 o
  13  11   2      170.15      184.15     21.13 o
  -6  12   2       89.36      101.35     19.95 o
  -4  12   2      117.23      104.79     19.36 o
  -2  12   2        0.32      -12.31     15.46 o
   0  12   2      487.34      493.24     26.19 o
   2  12   2       71.51       34.12     17.43 o
   4  12   2      140.59      115.98     19.45 o
   6  12   2      770.54      781.79     49.34 o
 -35   1   3       36.53       28.11     33.17 o
 -33   1   3       24.28        9.50     16.40 o
 -31   1   3      239.07      213.93     18.36 o
 -29   1   3       14.90       26.31     15.43 o
 -27   1   3        0.35       -1.71     10.64 o
 -25   1   3       62.35       73.08      9.28 o
 -23   1   3      990.87     1023.80     20.01 o
 -21   1   3      380.61      424.07     12.39 o
 -19   1   3        5.57       -1.53      5.36 o
 -17   1   3     2064.49     2018.31     24.50 o
 -15   1   3      241.70      245.64      7.19 o
 -13   1   3      624.71      646.67     10.27 o
 -11   1   3    11756.34    11366.22     86.44 o
  -9   1   3     3187.09     3519.39     29.52 o
  -7   1   3    24436.68    23329.92    180.68 o
  -5   1   3     6339.94     7887.98     59.29 o
  -3   1   3     6912.96     6881.76     56.16 o
  -1   1   3    38425.39    36083.57    286.10 o
   1   1   3     5603.62     5953.40     52.48 o
   3   1   3      190.41      103.13      2.88 o
   5   1   3     8475.37     7912.65     62.74 o
   7   1   3        0.29       -1.69      3.11 o
   9   1   3     2348.92     2303.58     21.35 o
  11   1   3      195.71      333.38      7.77 o
  13   1   3      925.24      785.99     15.76 o
  15   1   3      369.68      398.75      9.32 o
  17   1   3        0.64       -3.43      5.45 o
  19   1   3      279.56      231.35      9.22 o
  21   1   3     1308.14     1325.60     20.96 o
  23   1   3     8847.88     8452.25     98.84 o
  25   1   3        4.17       16.54     10.53 o
  27   1   3     1950.08     2130.73     41.31 o
  29   1   3     1324.52     1338.02     33.16 o
  31   1   3      172.32      226.27     20.28 o
  33   1   3       46.17       12.13     38.67 o
 -34   2   3       18.02       37.02     15.57 o
 -32   2   3       20.89       17.72     14.40 o
 -30   2   3      196.99      152.46     16.83 o
 -28   2   3      149.25      138.83     13.81 o
 -26   2   3        5.28       -3.95      9.74 o
 -24   2   3      142.69      162.35     10.96 o
 -22   2   3       75.74       54.51      9.66 o
 -20   2   3        0.01        3.62      6.74 o
 -18   2   3      243.00      269.29      9.31 o
 -16   2   3      137.14       72.30      7.23 o
 -14   2   3     1431.28     1492.08     18.03 o
 -12   2   3     1720.37     1758.57     18.77 o
 -10   2   3     8616.90     8643.00     67.00 o
  -8   2   3     2069.73     2139.16     21.13 o
  -6   2   3      848.37      641.54      8.35 o
  -4   2   3      444.44      453.41      6.20 o
  -2   2   3    13630.75    13648.40    106.56 o
   0   2   3     7369.28     7513.61     61.82 o
   2   2   3    17301.09    17811.34    143.14 o
   4   2   3      105.31      109.99      3.58 o
   6   2   3     3596.24     3550.71     29.88 o
   8   2   3     6426.32     6183.82     47.23 o
  10   2   3     2270.82     2253.27     21.74 o
  12   2   3     9217.35     9509.59     80.61 o
  14   2   3        1.47        1.35      4.46 o
  16   2   3        5.51       18.04      5.56 o
  18   2   3        5.70        3.08      6.18 o
  20   2   3        0.01       -6.65      6.65 o
  22   2   3     2068.12     1965.39     32.33 o
  24   2   3       32.28       20.81     10.69 o
  26   2   3      492.56      531.10     19.94 o
  28   2   3     1532.29     1538.97     34.67 o
  30   2   3      191.77      163.34     18.74 o
  32   2   3        5.93        8.67     18.50 o
 -33   3   3        0.15      -14.83     14.83 o
 -31   3   3      106.09      124.80     20.21 o
 -29   3   3      481.11      453.28     22.76 o
 -27   3   3        4.83       11.79     11.32 o
 -25   3   3      719.29      751.49     20.39 o
 -23   3   3      969.52      981.51     25.95 o
 -21   3   3      354.07      378.66     13.51 o
 -19   3   3     3106.97     3179.22     40.40 o
 -17   3   3      587.63      617.16     16.87 o
 -15   3   3      341.29      274.26      8.88 o
 -13   3   3      683.16      678.89     12.48 o
 -11   3   3       99.22      133.70      5.86 o
  -9   3   3      406.37      447.28      8.49 o
  -7   3   3      273.00      211.06      6.00 o
  -5   3   3     5082.48     4529.29     36.96 o
  -3   3   3      239.84      350.77      6.42 o
  -1   3   3      286.67      343.94      6.31 o
   1   3   3     2101.34     2081.50     19.25 o
   3   3   3     2268.49     2037.79     19.04 o
   5   3   3     1248.52     1508.52     14.67 o
   7   3   3      895.11      719.29     10.19 o
   9   3   3    18944.29    20301.13    154.80 o
  11   3   3     3720.07     4105.49     37.53 o
  13   3   3     4258.21     4679.09     44.07 o
  15   3   3       66.75       45.29      5.63 o
  17   3   3      317.72      263.53      9.46 o
  19   3   3      241.52      252.09     10.49 o
  21   3   3      107.78      108.06     11.12 o
  23   3   3      355.31      364.85     16.42 o
  25   3   3      158.23      207.75     16.14 o
  27   3   3       60.07       70.58     14.46 o
  29   3   3        1.47        1.18     12.73 o
  31   3   3      141.95      208.66     24.25 o
 -32   4   3       10.75        5.01     15.07 o
 -30   4   3       79.59       61.10     14.94 o
 -28   4   3       90.90       98.90     14.43 o
 -26   4   3       36.03       40.10     12.99 o
 -24   4   3      179.48      240.38     14.69 o
 -22   4   3      320.24      288.99     14.51 o
 -20   4   3      560.95      640.33     23.51 o
 -18   4   3      249.67      310.92     11.62 o
 -16   4   3        0.69       -5.98      5.98 o
 -14   4   3      280.32      311.53      9.36 o
 -12   4   3     1127.45     1268.25     18.20 o
 -10   4   3       28.98       50.98      5.22 o
  -8   4   3     1190.61     1280.67     15.93 o
  -6   4   3     2260.80     2278.36     24.88 o
  -4   4   3    35189.93    37069.12    277.78 o
  -2   4   3     1354.73     1269.71     15.01 o
   0   4   3     1528.86     1637.93     17.10 o
   2   4   3      285.27      234.66      6.13 o
   4   4   3     2303.00     2422.94     23.11 o
   6   4   3     9460.82     9689.03     72.89 o
   8   4   3      163.97      275.41      7.19 o
  10   4   3      337.58      429.77      9.93 o
  12   4   3      170.67      209.98      7.91 o
  14   4   3      295.54      283.06     12.63 o
  16   4   3      510.54      542.66     17.19 o
  18   4   3       23.37       19.95      6.37 o
  20   4   3      208.68      176.71     11.42 o
  22   4   3     1101.81     1046.74     25.26 o
  24   4   3        3.23       -2.74     11.55 o
  26   4   3        5.34       -3.31     12.75 o
  28   4   3        7.67      -13.42     14.73 o
  30   4   3        5.75      -12.52     18.76 o
 -31   5   3       26.45       31.09     15.03 o
 -29   5   3      160.25      166.92     18.29 o
 -27   5   3       55.67       47.74     14.38 o
 -25   5   3      220.37      240.52     18.51 o
 -23   5   3     1832.49     1945.55     36.05 o
 -21   5   3      129.63      128.09     12.54 o
 -19   5   3      481.09      472.00     18.28 o
 -17   5   3       43.56       38.82      8.01 o
 -15   5   3       69.57       64.30      7.91 o
 -13   5   3        4.28       -0.67      5.91 o
 -11   5   3       63.25       29.16      5.70 o
  -9   5   3        0.09        2.00      4.88 o
  -7   5   3      520.86      431.56     10.27 o
  -5   5   3     3111.63     3398.89     36.25 o
  -3   5   3    12025.86    12176.92    105.23 o
  -1   5   3     9568.08     9328.95     81.93 o
   1   5   3      288.07      308.35      8.37 o
   3   5   3       46.98       56.79      5.40 o
   5   5   3      164.09      153.32      9.50 o
   7   5   3     1076.28     1015.61     14.05 o
   9   5   3       18.83        8.36      5.41 o
  11   5   3      885.32      894.27     15.62 o
  13   5   3        5.58       -0.65      5.80 o
  15   5   3      569.44      582.81     13.62 o
  17   5   3      262.90      249.64     10.44 o
  19   5   3      144.36      120.71     10.82 o
  21   5   3      243.00      260.58     14.00 o
  23   5   3     1458.42     1294.17     31.50 o
  25   5   3     1090.03      955.89     28.23 o
  27   5   3       15.52       13.99     15.23 o
  29   5   3      222.71      237.97     22.49 o
 -30   6   3      126.69      123.14     19.05 o
 -28   6   3       11.40       15.01     14.48 o
 -26   6   3      528.50      553.15     23.71 o
 -24   6   3        2.97       -9.47     12.70 o
 -22   6   3       19.19        5.90     12.36 o
 -20   6   3      106.74      133.70     12.23 o
 -18   6   3      283.33      322.72     12.63 o
 -16   6   3      664.64      775.82     16.90 o
 -14   6   3      558.34      600.58     14.74 o
 -12   6   3      145.03      153.85      9.82 o
 -10   6   3      134.80      105.37      7.84 o
  -8   6   3      462.98      503.13     12.36 o
  -6   6   3       53.13       76.17      7.09 o
  -4   6   3     1244.98     1208.37     19.99 o
  -2   6   3      427.49      426.31     11.37 o
   0   6   3        6.25       -1.13      5.20 o
   2   6   3       88.08      109.56      8.49 o
   4   6   3      362.30      380.08     10.41 o
   6   6   3      805.31      755.67     19.75 o
   8   6   3     1574.63     1631.97     20.59 o
  10   6   3       25.61       22.28      6.39 o
  12   6   3      365.33      442.11     15.54 o
  14   6   3       10.66       -2.08      6.43 o
  16   6   3       86.61       91.15      9.59 o
  18   6   3      706.35      688.54     18.98 o
  20   6   3      311.10      299.45     15.47 o
  22   6   3      427.21      493.46     19.07 o
  24   6   3        9.42        3.92     13.54 o
  26   6   3       18.58       39.01     15.88 o
  28   6   3      151.63      177.87     21.52 o
 -27   7   3     1427.04     1598.63     45.04 o
 -25   7   3      285.93      308.20     20.30 o
 -23   7   3      243.97      228.37     18.09 o
 -21   7   3       87.91      105.59     15.30 o
 -19   7   3      181.92      159.58     14.77 o
 -17   7   3      862.42      900.27     24.11 o
 -15   7   3      845.13      811.05     21.05 o
 -13   7   3      311.11      300.67     12.81 o
 -11   7   3      655.34      599.89     18.07 o
  -9   7   3      184.65      183.59     10.05 o
  -7   7   3      308.22      254.80     10.69 o
  -5   7   3      481.85      539.51     15.58 o
  -3   7   3       10.05       24.80      6.87 o
  -1   7   3     1637.93     1652.20     23.97 o
   1   7   3       62.73       32.41      6.84 o
   3   7   3      430.73      446.56     13.37 o
   5   7   3      865.24      854.28     17.66 o
   7   7   3     1308.80     1326.76     20.56 o
   9   7   3     2622.01     2777.38     32.95 o
  11   7   3      830.90      735.49     16.53 o
  13   7   3     1635.55     1636.02     33.56 o
  15   7   3     1290.58     1299.09     25.76 o
  17   7   3      344.65      378.73     16.45 o
  19   7   3      182.73      147.84     13.74 o
  21   7   3       92.68       92.43     14.31 o
  23   7   3     1096.05      990.85     33.12 o
  25   7   3       95.24       84.38     18.14 o
 -26   8   3      600.01      624.70     30.31 o
 -24   8   3      251.93      257.29     22.94 o
 -22   8   3      801.24      875.62     30.27 o
 -20   8   3       97.47      140.63     16.31 o
 -18   8   3     1584.96     1611.79     35.77 o
 -16   8   3       54.63       73.68     12.94 o
 -14   8   3      953.31      933.93     24.85 o
 -12   8   3      426.27      390.83     18.72 o
 -10   8   3        1.67        3.00      9.16 o
  -8   8   3       80.62       83.88     10.27 o
  -6   8   3       68.30       66.56      8.93 o
  -4   8   3      567.61      586.05     14.31 o
  -2   8   3      213.18      206.44     10.43 o
   0   8   3        4.64       13.34      7.29 o
   2   8   3        0.89        1.15      7.30 o
   4   8   3     2817.79     2978.31     36.71 o
   6   8   3     4927.99     4710.38     53.60 o
   8   8   3       27.32       32.06      8.48 o
  10   8   3      840.98      884.23     19.89 o
  12   8   3      164.65      150.92     13.22 o
  14   8   3       17.42       -0.52     10.19 o
  16   8   3      367.42      454.02     19.51 o
  18   8   3      153.46      182.20     16.44 o
  20   8   3       55.18       76.97     15.19 o
  22   8   3       20.83       30.15     16.42 o
  24   8   3      222.81      229.50     22.65 o
 -23   9   3        8.92        9.58     17.04 o
 -21   9   3      447.96      495.99     25.62 o
 -19   9   3       49.13       43.73     16.19 o
 -17   9   3      809.52      746.52     27.63 o
 -15   9   3      296.11      253.98     19.43 o
 -13   9   3      174.34      138.60     14.53 o
 -11   9   3      190.55      160.96     14.36 o
  -9   9   3        4.14      -10.28     10.28 o
  -7   9   3      766.54      701.01     22.31 o
  -5   9   3     1207.92     1204.71     25.49 o
  -3   9   3      872.65      767.72     27.66 o
  -1   9   3      624.86      639.69     18.71 o
   1   9   3      103.27      129.78     11.85 o
   3   9   3      178.38      192.79     13.78 o
   5   9   3     1792.20     1781.20     33.24 o
   7   9   3      285.96      228.44     15.28 o
   9   9   3      590.55      631.19     22.00 o
  11   9   3     1983.61     2050.39     39.17 o
  13   9   3       41.87       94.05     15.43 o
  15   9   3      135.94      144.29     19.22 o
  17   9   3      445.37      474.11     22.45 o
  19   9   3      122.31      126.13     16.61 o
  21   9   3       19.22       25.33     17.08 o
 -20  10   3        1.31       21.01     24.13 o
 -18  10   3       20.18       13.32     15.81 o
 -16  10   3      346.16      329.96     25.56 o
 -14  10   3       26.57       12.50     14.75 o
 -12  10   3      169.49      126.62     15.90 o
 -10  10   3       40.12       37.75     13.65 o
  -8  10   3       73.94       44.13     15.13 o
  -6  10   3       21.72       19.27     13.67 o
  -4  10   3      202.29      218.27     16.70 o
  -2  10   3       40.56       18.44     13.39 o
   0  10   3      184.16      155.92     16.20 o
   2  10   3      353.44      341.12     18.96 o
   4  10   3     1078.53     1151.03     31.73 o
   6  10   3        6.64       15.60     14.37 o
   8  10   3      487.44      522.23     23.38 o
  10  10   3      677.76      699.36     25.88 o
  12  10   3      204.83      195.40     18.28 o
  14  10   3      110.81       97.59     16.74 o
  16  10   3       29.53       55.08     15.24 o
  18  10   3      128.53      114.97     32.18 o
 -15  11   3      283.95      280.24     48.53 o
 -13  11   3      291.14      251.44     21.93 o
 -11  11   3        2.31       10.43     15.53 o
  -9  11   3      140.88      155.66     20.08 o
  -7  11   3      175.41      186.40     20.02 o
  -5  11   3        3.95        5.56     14.89 o
  -3  11   3     1344.86     1283.46     33.78 o
  -1  11   3      463.93      470.23     27.26 o
   1  11   3       18.91       12.52     15.59 o
   3  11   3       74.23       79.65     17.30 o
   5  11   3      253.64      282.31     24.78 o
   7  11   3       28.43       10.74     14.97 o
   9  11   3       16.93        0.43     15.01 o
  11  11   3      274.54      288.57     21.66 o
  13  11   3      438.71      587.27     44.57 o
  -4  12   3       14.43        7.73     25.22 o
  -2  12   3      218.32      208.39     23.14 o
   0  12   3       39.55       61.15     25.97 o
   2  12   3      127.16      123.16     31.79 o
 -34   0   4      192.62      246.84     30.22 o
 -32   0   4      181.37      171.83     25.59 o
 -30   0   4       16.59      -16.60     16.66 o
 -28   0   4     1337.63     1375.66     43.50 o
 -26   0   4      820.56      760.92     32.05 o
 -24   0   4      349.55      367.78     22.69 o
 -22   0   4      152.37      187.66     13.33 o
 -20   0   4     1086.57     1312.76     26.28 o
 -18   0   4     1503.77     1573.28     27.03 o
 -16   0   4     4956.51     4410.18     52.69 o
 -14   0   4     9823.95     9366.27    100.35 o
 -12   0   4     4733.32     4631.07     52.73 o
 -10   0   4    25434.69    25134.20    283.77 o
  -8   0   4   107694.77   101802.51   1134.01 o
  -6   0   4      831.88      771.75     13.37 o
  -4   0   4     1613.23     1585.35     18.88 o
  -2   0   4       23.34       26.82      4.13 o
   0   0   4      162.44       94.85      4.34 o
   2   0   4       19.77        0.50      3.77 o
   4   0   4     3032.91     2692.87     35.85 o
   6   0   4    29073.59    27992.18    314.45 o
   8   0   4    20549.46    19535.34    221.73 o
  10   0   4     1551.91     1660.63     25.40 o
  12   0   4      596.17      491.64     14.53 o
  14   0   4        2.29       14.33      6.64 o
  16   0   4      289.13      291.67     12.66 o
  18   0   4     2423.18     2402.84     39.26 o
  20   0   4        3.22        5.93      9.79 o
  22   0   4      445.07      381.72     22.20 o
  24   0   4       33.17       20.90     14.70 o
  26   0   4      964.62      985.26     40.84 o
  28   0   4      272.56      242.30     26.35 o
  30   0   4      173.88      153.61     32.04 o
  32   0   4      463.26      485.58     51.78 o
 -33   1   4      163.51      180.98     18.37 o
 -31   1   4       73.83       39.42     14.52 o
 -29   1   4       13.50       10.46     11.98 o
 -27   1   4      172.95      193.76     17.36 o
 -25   1   4        0.05        0.46      9.11 o
 -23   1   4       38.11       42.13      9.03 o
 -21   1   4      161.36      156.13      9.18 o
 -19   1   4      369.44      457.02     14.51 o
 -17   1   4      325.15      317.04      8.88 o
 -15   1   4        8.23       -0.08      4.31 o
 -13   1   4     2086.09     2191.69     21.53 o
 -11   1   4      410.92      450.39      8.36 o
  -9   1   4     6670.64     6361.59     49.68 o
  -7   1   4      134.38      175.27      5.25 o
  -5   1   4     3790.54     3535.91     28.96 o
  -3   1   4      760.44      751.79      9.34 o
  -1   1   4     1881.54     2137.46     23.79 o
   1   1   4    19414.87    19338.43    204.46 o
   3   1   4      988.98     1015.11     13.48 o
   5   1   4      664.74      700.66     10.18 o
   7   1   4    13331.64    13946.52    105.99 o
   9   1   4     3897.22     4423.36     39.04 o
  11   1   4       77.87      188.78      6.63 o
  13   1   4     6844.31     7006.01     61.33 o
  15   1   4      176.51      188.79      7.83 o
  17   1   4     1118.41     1089.93     17.63 o
  19   1   4     2289.69     2285.11     27.40 o
  21   1   4     9961.42     9617.64     95.85 o
  23   1   4      990.15     1021.04     24.45 o
  25   1   4      183.50      173.73     14.99 o
  27   1   4        2.82       -1.12     13.69 o
  29   1   4       55.40       75.57     17.74 o
  31   1   4       37.31        4.06     19.28 o
 -34   2   4        3.20        1.01     13.87 o
 -32   2   4      206.09      174.78     18.85 o
 -30   2   4       43.66        6.94     12.88 o
 -28   2   4      479.06      456.68     20.62 o
 -26   2   4      376.22      343.33     15.61 o
 -24   2   4        2.09       -8.08      8.08 o
 -22   2   4      888.21      847.89     19.89 o
 -20   2   4       43.79       28.81      7.00 o
 -18   2   4      813.69      975.47     15.94 o
 -16   2   4      727.24      620.43     15.16 o
 -14   2   4        1.32       -3.26      4.04 o
 -12   2   4     2519.10     2454.19     23.41 o
 -10   2   4     3260.16     3399.42     32.29 o
  -8   2   4     3753.36     3412.51     29.76 o
  -6   2   4      474.50      436.94      7.13 o
  -4   2   4       71.08      100.07      5.34 o
  -2   2   4    15974.69    16103.34    150.04 o
   0   2   4     1865.03     1671.49     21.73 o
   2   2   4     7658.76     7234.36     69.20 o
   4   2   4      872.77     1077.76     13.43 o
   6   2   4     5023.42     5526.40     48.74 o
   8   2   4     3180.66     3083.97     32.24 o
  10   2   4       45.57       16.65      3.88 o
  12   2   4     1209.43     1224.45     15.02 o
  14   2   4     1560.28     1589.34     18.66 o
  16   2   4     1102.15     1148.95     17.97 o
  18   2   4      131.92      158.58      8.89 o
  20   2   4     1753.50     1862.46     26.82 o
  22   2   4        2.73        4.19      9.94 o
  24   2   4      354.36      346.16     17.27 o
  26   2   4      259.76      285.69     17.93 o
  28   2   4       76.32       72.86     17.30 o
  30   2   4      226.79      218.52     21.34 o
 -33   3   4       19.63       12.00     15.27 o
 -31   3   4       13.35       11.72     13.72 o
 -29   3   4        0.39      -11.79     11.79 o
 -27   3   4      151.91      130.35     14.12 o
 -25   3   4      220.74      224.37     14.17 o
 -23   3   4        0.77        2.18      8.63 o
 -21   3   4       46.07       25.81      7.85 o
 -19   3   4     1182.61     1218.00     20.15 o
 -17   3   4      664.88      555.94     12.07 o
 -15   3   4     4757.42     4335.41     40.91 o
 -13   3   4      227.51      242.51      7.70 o
 -11   3   4        7.54       -2.53      3.75 o
  -9   3   4     2540.10     2361.63     23.02 o
  -7   3   4      360.38      362.82      7.76 o
  -5   3   4     7081.06     7877.08     62.43 o
  -3   3   4        0.01       -0.49      4.05 o
  -1   3   4     9601.92     9696.99     77.78 o
   1   3   4       92.68      164.24      5.64 o
   3   3   4       46.89       51.76      3.53 o
   5   3   4     4052.06     4195.44     36.42 o
   7   3   4      310.43      369.41      6.82 o
   9   3   4      538.81      546.01      9.29 o
  11   3   4       83.94       63.67      5.26 o
  13   3   4      904.40      954.90     13.80 o
  15   3   4      410.49      392.02     10.72 o
  17   3   4     1148.41     1168.11     18.27 o
  19   3   4     2002.49     1926.99     31.46 o
  21   3   4      575.11      574.99     17.34 o
  23   3   4     2461.72     2255.62     40.15 o
  25   3   4      100.50      103.89     15.78 o
  27   3   4      112.64       95.46     17.26 o
  29   3   4        0.55        6.85     16.28 o
  31   3   4      133.81      204.25     35.44 o
 -32   4   4       35.49       36.22     17.60 o
 -30   4   4        1.43      -11.26     12.42 o
 -28   4   4      288.44      311.65     18.04 o
 -26   4   4       68.28       67.27     13.27 o
 -24   4   4       45.83       44.99     11.41 o
 -22   4   4      448.40      446.94     23.90 o
 -20   4   4      896.48      904.71     20.42 o
 -18   4   4      193.03      191.90     14.44 o
 -16   4   4     1433.67     1488.78     23.92 o
 -14   4   4     4491.70     4537.99     45.59 o
 -12   4   4      142.35      149.33      7.37 o
 -10   4   4     2010.58     1860.27     22.73 o
  -8   4   4     5178.50     5277.42     45.21 o
  -6   4   4       15.90       -2.55      3.78 o
  -4   4   4       23.36        4.77      3.74 o
  -2   4   4      383.70      426.29      7.59 o
   0   4   4     4765.89     5248.25     43.56 o
   2   4   4      145.61      183.62      5.66 o
   4   4   4     3053.13     3260.14     29.09 o
   6   4   4       34.57       19.57      3.98 o
   8   4   4     2283.18     2064.11     20.65 o
  10   4   4      117.67       78.74      5.79 o
  12   4   4     7594.67     7166.02     60.17 o
  14   4   4      174.47      195.08      8.32 o
  16   4   4     2568.33     2642.70     30.17 o
  18   4   4     1843.31     1912.40     27.71 o
  20   4   4      250.43      230.87     13.02 o
  22   4   4      561.48      579.83     20.64 o
  24   4   4        0.74       26.88     13.50 o
  26   4   4        0.64      -13.32     13.32 o
  28   4   4       13.07       17.01     18.52 o
  30   4   4       24.62       45.48     28.78 o
 -31   5   4        0.06       21.45     15.96 o
 -29   5   4       12.47       -3.07     13.23 o
 -27   5   4       15.73       16.50     13.23 o
 -25   5   4       40.59       42.64     12.85 o
 -23   5   4      105.66      110.83     12.86 o
 -21   5   4       15.72       22.43      9.97 o
 -19   5   4      347.64      295.83     14.10 o
 -17   5   4      745.32      715.06     15.94 o
 -15   5   4      240.18      236.84     10.23 o
 -13   5   4     1394.87     1330.36     20.06 o
 -11   5   4       87.26       54.59      7.80 o
  -9   5   4     1114.86     1090.47     19.49 o
  -7   5   4     8198.57     7957.30     82.25 o
  -5   5   4     8800.92     9322.14     79.95 o
  -3   5   4     4656.21     4730.13     41.37 o
  -1   5   4      954.77      935.04     13.32 o
   1   5   4       27.51       16.17      4.59 o
   3   5   4      121.47      169.20      6.49 o
   5   5   4     1482.14     1487.03     18.58 o
   7   5   4     3347.97     3613.30     32.50 o
   9   5   4        2.46        2.15      5.14 o
  11   5   4        3.49        0.08      5.70 o
  13   5   4      331.76      342.17     10.43 o
  15   5   4       33.31       35.99      7.33 o
  17   5   4        1.82        3.53      7.54 o
  19   5   4      109.02      202.39     13.22 o
  21   5   4       83.89      113.22     15.87 o
  23   5   4        6.52       23.22     13.48 o
  25   5   4      353.79      335.92     20.54 o
  27   5   4      165.55      148.64     22.47 o
  29   5   4       63.24       30.87     28.16 o
 -30   6   4       29.39       -4.12     21.57 o
 -28   6   4       54.56       17.28     15.62 o
 -26   6   4       86.34       92.86     16.09 o
 -24   6   4      267.90      296.28     18.13 o
 -22   6   4       47.92       26.35     11.93 o
 -20   6   4      304.52      295.94     16.87 o
 -18   6   4       60.88       61.37     10.53 o
 -16   6   4     1981.85     1992.54     27.94 o
 -14   6   4     4602.06     4604.16     46.93 o
 -12   6   4     3739.85     3664.70     38.84 o
 -10   6   4      122.24      134.37      8.23 o
  -8   6   4     4524.72     4833.73     66.17 o
  -6   6   4     1656.51     1648.04     21.97 o
  -4   6   4      256.14      302.21     10.12 o
  -2   6   4      136.28      133.97      7.18 o
   0   6   4       86.71       82.72      6.68 o
   2   6   4       45.69       54.24      6.25 o
   4   6   4       26.13       20.76      5.81 o
   6   6   4      956.04      897.86     15.26 o
   8   6   4      466.23      547.17     11.44 o
  10   6   4       47.79       45.67      7.06 o
  12   6   4     3506.75     3478.85     37.16 o
  14   6   4      393.89      400.70     14.60 o
  16   6   4     1196.09     1128.22     23.49 o
  18   6   4       18.88       -5.90      9.24 o
  20   6   4       20.18       30.74     11.68 o
  22   6   4       98.94       96.21     14.27 o
  24   6   4      869.59      898.48     30.88 o
  26   6   4       13.30       -6.09     15.77 o
 -27   7   4       11.09      -10.09     15.53 o
 -25   7   4      453.28      457.38     23.26 o
 -23   7   4        3.25       10.98     14.26 o
 -21   7   4       35.05       31.99     13.09 o
 -19   7   4      556.20      567.07     20.54 o
 -17   7   4     2133.76     2174.29     36.37 o
 -15   7   4     2177.61     2232.87     35.36 o
 -13   7   4       26.89        0.41      8.32 o
 -11   7   4     1275.48     1266.88     20.46 o
  -9   7   4       27.76       24.04      7.06 o
  -7   7   4      137.28      104.10      8.90 o
  -5   7   4     2975.44     2999.98     34.47 o
  -3   7   4      271.89      327.84     10.73 o
  -1   7   4       58.27       40.19      7.01 o
   1   7   4      227.22      239.22     10.12 o
   3   7   4      156.45      181.80      9.10 o
   5   7   4     2186.93     2221.64     27.73 o
   7   7   4      109.14       88.38      7.83 o
   9   7   4     4058.02     4078.02     40.76 o
  11   7   4     3132.96     3028.04     39.63 o
  13   7   4     5490.06     5441.88     65.18 o
  15   7   4       46.48       55.13     11.18 o
  17   7   4      202.91      181.13     14.84 o
  19   7   4       67.08      105.51     13.97 o
  21   7   4      125.14       79.27     14.24 o
  23   7   4      152.43      198.63     20.67 o
  25   7   4        4.21       -0.58     16.02 o
 -26   8   4      665.51      702.68     54.90 o
 -24   8   4     1416.87     1589.55     43.97 o
 -22   8   4      505.77      457.13     23.01 o
 -20   8   4      550.70      582.05     23.78 o
 -18   8   4       55.32       36.44     14.52 o
 -16   8   4      264.51      265.60     18.16 o
 -14   8   4        8.45        4.15     10.52 o
 -12   8   4       31.65       28.29     10.41 o
 -10   8   4       65.26       57.87     10.06 o
  -8   8   4      883.12      901.96     19.74 o
  -6   8   4      319.12      386.11     14.06 o
  -4   8   4      562.28      543.28     14.49 o
  -2   8   4      105.54       88.60      8.64 o
   0   8   4     3795.10     3696.07     45.42 o
   2   8   4     1658.49     1639.41     24.26 o
   4   8   4     3392.40     3403.51     41.52 o
   6   8   4     3773.48     3707.19     46.26 o
   8   8   4        0.01       -4.16      8.31 o
  10   8   4     1688.92     1661.71     32.60 o
  12   8   4      161.45      179.90     14.70 o
  14   8   4       45.63       38.68     12.24 o
  16   8   4      225.13      263.02     17.97 o
  18   8   4       59.41       83.72     14.45 o
  20   8   4       45.70       66.16     13.91 o
  22   8   4      232.31      215.44     21.43 o
 -23   9   4       27.72       36.94     35.42 o
 -21   9   4      209.03      198.30     21.86 o
 -19   9   4      201.43      192.44     20.37 o
 -17   9   4      265.36      273.34     19.81 o
 -15   9   4       67.81       64.52     15.27 o
 -13   9   4      181.26      171.82     17.95 o
 -11   9   4      155.83      111.27     14.11 o
  -9   9   4      371.54      434.28     19.85 o
  -7   9   4       22.67        1.30     12.03 o
  -5   9   4      242.62      255.77     15.22 o
  -3   9   4      550.13      565.19     19.25 o
  -1   9   4     1721.26     1659.80     32.09 o
   1   9   4       23.12       29.12     11.64 o
   3   9   4        2.66      -10.42     10.42 o
   5   9   4      204.02      176.09     15.65 o
   7   9   4        4.15        2.42     11.47 o
   9   9   4      132.13      147.93     18.21 o
  11   9   4      680.07      763.69     25.85 o
  13   9   4       75.85       55.93     13.93 o
  15   9   4       42.18       26.97     13.20 o
  17   9   4      100.00       55.14     14.46 o
  19   9   4      192.12      203.53     18.46 o
 -18  10   4        4.88       -8.08     19.23 o
 -16  10   4       11.19       -1.08     18.24 o
 -14  10   4        9.11        7.96     15.32 o
 -12  10   4      870.62      864.36     28.16 o
 -10  10   4      105.91       72.52     15.82 o
  -8  10   4      108.16      106.46     16.95 o
  -6  10   4       57.99       34.97     16.40 o
  -4  10   4      254.65      251.85     22.87 o
  -2  10   4      176.32      183.30     17.60 o
   0  10   4      112.87      124.99     16.44 o
   2  10   4       35.71       10.80     13.91 o
   4  10   4        0.72      -11.51     14.41 o
   6  10   4     1184.05     1190.52     33.11 o
   8  10   4       87.94       83.23     16.12 o
  10  10   4       28.00       51.23     15.18 o
  12  10   4     2755.77     2891.28     53.08 o
  14  10   4     1118.30     1168.11     38.53 o
  16  10   4       92.72      139.66     17.76 o
 -13  11   4      210.85      247.09     21.72 o
 -11  11   4        3.04      -14.37     14.37 o
  -9  11   4       10.91      -15.28     15.28 o
  -7  11   4      206.08      137.63     19.22 o
  -5  11   4      208.39      210.30     20.32 o
  -3  11   4      273.79      273.86     19.82 o
  -1  11   4      215.69      267.35     20.26 o
   1  11   4      261.96      252.17     20.51 o
   3  11   4      330.64      301.10     21.19 o
   5  11   4       71.21       81.12     17.13 o
   7  11   4      250.99      275.19     21.43 o
   9  11   4      313.06      376.01     23.06 o
  11  11   4      122.41      176.57     33.32 o
 -33   1   5        0.14        8.04     14.65 o
 -31   1   5      435.30      384.27     27.65 o
 -29   1   5       81.29       78.70     14.05 o
 -27   1   5       58.52       62.12     12.73 o
 -25   1   5      161.27      143.32     12.09 o
 -23   1   5      181.97      158.36     16.03 o
 -21   1   5       93.03       90.28      8.19 o
 -19   1   5      178.92      207.97      8.57 o
 -17   1   5     1544.63     1547.99     19.98 o
 -15   1   5        0.01       -4.38      4.38 o
 -13   1   5      179.68      225.10      7.36 o
 -11   1   5     6966.70     6418.36     50.93 o
  -9   1   5    19855.17    19838.01    158.59 o
  -7   1   5       81.57       49.96      3.67 o
  -5   1   5       33.28       12.04      3.26 o
  -3   1   5      407.28      557.99      9.44 o
  -1   1   5       69.83       66.89      4.81 o
   1   1   5      345.13      436.62      9.39 o
   3   1   5     2075.06     2068.44     25.43 o
   5   1   5     5944.29     5729.95     53.23 o
   7   1   5    10114.81    10715.53     90.45 o
   9   1   5    11191.40    10939.41     90.00 o
  11   1   5        2.22        4.80      4.44 o
  13   1   5     3567.66     3450.21     34.68 o
  15   1   5      252.66      242.36      9.13 o
  17   1   5     1062.25     1031.59     17.49 o
  19   1   5     9444.87     9379.29     89.04 o
  21   1   5      833.89      845.90     20.29 o
  23   1   5       19.25       17.30     12.04 o
  25   1   5     1677.90     1751.28     41.07 o
  27   1   5       46.13       46.11     17.60 o
  29   1   5      224.04      230.88     23.55 o
 -32   2   5       41.59       25.90     14.77 o
 -30   2   5        3.27       -2.06     11.55 o
 -28   2   5      108.41      124.94     15.03 o
 -26   2   5       98.79       89.87     12.02 o
 -24   2   5      862.71      809.50     20.79 o
 -22   2   5       54.60       31.26      9.53 o
 -20   2   5        0.00       -2.96      6.34 o
 -18   2   5     1177.71     1188.50     18.01 o
 -16   2   5        4.45       -4.85      4.85 o
 -14   2   5     2721.21     2574.58     27.78 o
 -12   2   5        2.74        1.07      4.14 o
 -10   2   5     7545.06     7331.18     59.32 o
  -8   2   5      897.92     1034.32     12.21 o
  -6   2   5     8517.29     8480.09     75.43 o
  -4   2   5     3406.22     3431.24     43.19 o
  -2   2   5     8538.88     8231.71     86.51 o
   0   2   5       82.21       58.48      5.58 o
   2   2   5      515.27      460.82     10.72 o
   4   2   5      147.44      154.96      6.06 o
   6   2   5      143.41      243.83      5.69 o
   8   2   5     8788.67     9175.89     81.80 o
  10   2   5      662.77      746.47     11.75 o
  12   2   5     1694.69     1515.30     18.27 o
  14   2   5      276.08      284.74      8.41 o
  16   2   5     1019.18      991.84     16.92 o
  18   2   5     1101.00     1123.87     18.77 o
  20   2   5     3444.00     3398.33     42.76 o
  22   2   5     1091.19     1026.04     25.61 o
  24   2   5      497.30      515.78     23.32 o
  26   2   5      447.02      473.77     24.39 o
  28   2   5       12.36       -0.57     17.77 o
  30   2   5        0.24       13.26     19.67 o
 -33   3   5        0.14        0.64     20.08 o
 -31   3   5      208.96      255.83     22.30 o
 -29   3   5      192.71      195.39     17.06 o
 -27   3   5      266.20      269.43     16.06 o
 -25   3   5        4.18       -1.63      9.64 o
 -23   3   5      339.81      324.45     15.08 o
 -21   3   5     1009.70     1023.59     22.23 o
 -19   3   5       21.20        5.77      6.60 o
 -17   3   5     3596.84     3405.28     36.08 o
 -15   3   5     3065.06     3012.36     32.16 o
 -13   3   5     1029.70     1001.44     15.54 o
 -11   3   5     1271.95     1335.43     16.40 o
  -9   3   5       75.85       50.23      4.78 o
  -7   3   5      451.97      407.13      7.53 o
  -5   3   5     2878.16     2644.60     25.00 o
  -3   3   5     1301.74     1210.75     14.00 o
  -1   3   5        2.30       -0.47      3.90 o
   1   3   5      460.74      522.29     12.46 o
   3   3   5      341.37      479.79     12.95 o
   5   3   5    10519.46    10955.35    104.02 o
   7   3   5      726.16      770.27     11.50 o
   9   3   5     5171.56     5626.72     51.79 o
  11   3   5     1424.78     1126.81     14.73 o
  13   3   5      213.53      251.83      8.06 o
  15   3   5      493.11      491.02     10.78 o
  17   3   5       47.04       23.46      6.63 o
  19   3   5      614.02      556.22     15.50 o
  21   3   5        0.63        8.47     10.34 o
  23   3   5     2252.32     2152.08     42.07 o
  25   3   5      110.74      172.85     25.63 o
  27   3   5        0.54        6.97     14.43 o
  29   3   5       52.85       43.85     20.25 o
 -32   4   5       39.58       41.77     24.11 o
 -30   4   5        1.65       13.72     14.51 o
 -28   4   5        1.73       10.11     13.22 o
 -26   4   5       37.53       23.87     12.24 o
 -24   4   5      529.74      504.06     18.22 o
 -22   4   5       53.78       49.83     11.17 o
 -20   4   5     1400.85     1352.38     24.27 o
 -18   4   5       16.82       23.08      6.88 o
 -16   4   5     2729.15     2832.38     31.85 o
 -14   4   5        1.96        0.14      5.47 o
 -12   4   5      401.82      419.95     10.09 o
 -10   4   5        2.30       -2.63      4.63 o
  -8   4   5     4629.23     4938.38     42.26 o
  -6   4   5     1997.29     2146.45     20.51 o
  -4   4   5      475.15      538.19      9.59 o
  -2   4   5     3186.71     3764.17     35.13 o
   0   4   5     3760.10     3627.85     32.95 o
   2   4   5      322.76      308.80      7.06 o
   4   4   5     1608.14     1748.70     18.75 o
   6   4   5      863.34      818.02     12.15 o
   8   4   5        0.55        4.53      4.31 o
  10   4   5      348.74      303.77      7.67 o
  12   4   5      118.49      120.96      7.02 o
  14   4   5        0.06       -4.39      7.08 o
  16   4   5      769.59      770.83     15.35 o
  18   4   5       56.86       86.03      9.75 o
  20   4   5      250.80      288.57     15.47 o
  22   4   5      658.36      596.54     22.70 o
  24   4   5        0.01       18.39     14.80 o
  26   4   5      158.54      180.62     19.57 o
  28   4   5        0.29       13.61     16.55 o
 -31   5   5       19.28       35.62     21.47 o
 -29   5   5       28.10       31.27     14.75 o
 -27   5   5       63.89       47.90     14.66 o
 -25   5   5      166.24      140.31     16.37 o
 -23   5   5        1.38       -8.61     10.72 o
 -21   5   5     2108.18     2258.17     36.76 o
 -19   5   5     4044.47     4113.59     55.75 o
 -17   5   5       83.18       63.93      8.83 o
 -15   5   5     2556.72     2477.29     37.74 o
 -13   5   5      240.67      236.46      9.96 o
 -11   5   5     1070.27     1166.72     17.80 o
  -9   5   5     2655.42     2803.73     28.44 o
  -7   5   5      178.11      186.33      7.72 o
  -5   5   5      109.24      144.18      6.52 o
  -3   5   5     2972.92     3185.72     29.73 o
  -1   5   5     2032.22     1778.69     20.45 o
   1   5   5       61.80       43.51      5.48 o
   3   5   5     2796.01     2944.43     30.28 o
   5   5   5      119.81      158.52      6.84 o
   7   5   5       16.91       15.75      5.46 o
   9   5   5      180.31      149.80      6.93 o
  11   5   5      539.03      579.88     12.03 o
  13   5   5      128.04      130.73      7.95 o
  15   5   5      847.08      899.04     18.04 o
  17   5   5      705.04      599.73     15.94 o
  19   5   5     3795.44     3607.17     53.18 o
  21   5   5     1150.85     1022.03     30.92 o
  23   5   5        5.40       -1.21     13.40 o
  25   5   5       75.27       91.63     17.79 o
  27   5   5       49.86       50.10     18.94 o
 -28   6   5      252.24      329.33     21.93 o
 -26   6   5        3.45       11.02     14.06 o
 -24   6   5      297.68      343.85     20.04 o
 -22   6   5       18.57      -11.95     11.95 o
 -20   6   5       52.37       70.34     12.17 o
 -18   6   5        0.35        8.14      9.87 o
 -16   6   5      153.82      153.93     11.05 o
 -14   6   5      250.25      292.50     11.62 o
 -12   6   5       76.89       92.61      7.98 o
 -10   6   5        6.74        5.85      6.48 o
  -8   6   5       26.47       30.53      6.39 o
  -6   6   5     1179.08     1145.47     17.47 o
  -4   6   5     1055.66     1036.99     16.11 o
  -2   6   5      235.93      219.47      7.97 o
   0   6   5        9.50        6.08      5.24 o
   2   6   5      487.93      506.39     12.02 o
   4   6   5        1.66       -5.23      5.23 o
   6   6   5     1873.53     1885.88     21.26 o
   8   6   5      627.43      683.81     13.82 o
  10   6   5     3190.15     3354.81     36.11 o
  12   6   5      161.85      197.62     10.19 o
  14   6   5      591.16      493.02     19.48 o
  16   6   5       86.77       81.54     10.25 o
  18   6   5      112.37      112.33     13.45 o
  20   6   5       16.66       36.37     12.61 o
  22   6   5      393.35      348.92     18.67 o
  24   6   5       48.23       15.45     16.68 o
  26   6   5      144.85      197.30     33.12 o
 -27   7   5        2.75        9.08     17.22 o
 -25   7   5      241.49      236.00     21.60 o
 -23   7   5        9.94       19.44     13.92 o
 -21   7   5      176.01      180.54     17.39 o
 -19   7   5      469.46      502.26     23.84 o
 -17   7   5        0.01      -10.43     10.60 o
 -15   7   5        2.52        4.32     11.11 o
 -13   7   5      315.82      335.08     14.02 o
 -11   7   5      307.30      284.00     11.38 o
  -9   7   5       82.96       91.68      8.28 o
  -7   7   5     1345.14     1222.99     20.02 o
  -5   7   5      257.12      278.99     10.19 o
  -3   7   5      311.35      279.23      9.74 o
  -1   7   5       99.04       92.92      7.61 o
   1   7   5      190.03      194.09      8.96 o
   3   7   5     1570.80     1547.89     21.15 o
   5   7   5      119.61      132.81      8.59 o
   7   7   5     5066.89     5105.64     52.70 o
   9   7   5     2204.71     2271.18     29.27 o
  11   7   5      113.41      135.93     11.05 o
  13   7   5       11.27       10.66      9.15 o
  15   7   5        9.65       31.57     11.44 o
  17   7   5      751.13      817.38     23.95 o
  19   7   5      119.95       84.68     13.63 o
  21   7   5      168.05      151.74     23.02 o
  23   7   5      117.12      187.57     20.03 o
 -24   8   5      608.75      699.21     29.94 o
 -22   8   5        0.09       -1.72     15.70 o
 -20   8   5      322.31      321.09     21.89 o
 -18   8   5      110.36      109.87     16.78 o
 -16   8   5       59.93       57.93     14.17 o
 -14   8   5        0.12        8.29     11.33 o
 -12   8   5       73.24       76.59     12.18 o
 -10   8   5       17.43       17.03     10.15 o
  -8   8   5      552.42      601.80     18.14 o
  -6   8   5       74.99       86.23     10.36 o
  -4   8   5      370.95      317.82     12.98 o
  -2   8   5     2672.20     2541.84     32.73 o
   0   8   5     1492.81     1560.38     25.09 o
   2   8   5     1851.01     1967.17     28.60 o
   4   8   5       10.24       -5.11      9.10 o
   6   8   5     2801.44     2949.57     40.92 o
   8   8   5     1913.77     2073.38     31.30 o
  10   8   5      225.73      224.04     15.08 o
  12   8   5        8.15       -0.49     10.87 o
  14   8   5      393.49      390.51     18.82 o
  16   8   5       84.97       68.78     13.01 o
  18   8   5      180.86      232.91     17.53 o
  20   8   5      102.92      107.24     16.81 o
  22   8   5       58.58       89.54     38.04 o
 -21   9   5      100.24      123.67     19.45 o
 -19   9   5       31.09       35.55     16.86 o
 -17   9   5        4.61        5.01     15.50 o
 -15   9   5       85.66       76.48     16.84 o
 -13   9   5       35.20       28.07     15.51 o
 -11   9   5       43.34       55.30     14.72 o
  -9   9   5        1.78      -13.28     13.28 o
  -7   9   5      819.63      792.03     26.11 o
  -5   9   5       52.83       22.22     12.37 o
  -3   9   5      210.69      207.98     15.65 o
  -1   9   5       83.90       78.71     13.39 o
   1   9   5      836.09      797.30     24.26 o
   3   9   5     1642.13     1661.94     34.07 o
   5   9   5     1530.84     1512.83     32.83 o
   7   9   5        0.07        2.92     12.00 o
   9   9   5        9.35       17.30     12.31 o
  11   9   5     1049.22     1087.26     29.69 o
  13   9   5      169.68      135.62     15.53 o
  15   9   5        2.20       -0.15     12.29 o
  17   9   5        4.63       -4.89     18.04 o
 -18  10   5       59.31       57.63     32.07 o
 -16  10   5      364.13      304.69     23.41 o
 -14  10   5        0.00       -5.42     15.76 o
 -12  10   5        1.36       13.78     14.71 o
 -10  10   5        4.35       -4.87     13.27 o
  -8  10   5      272.12      235.95     19.15 o
  -6  10   5       81.56      107.30     16.97 o
  -4  10   5      907.49      925.44     31.10 o
  -2  10   5      114.24      118.41     15.95 o
   0  10   5      121.17      112.26     15.56 o
   2  10   5        6.29        0.73     12.85 o
   4  10   5       16.57       14.18     13.57 o
   6  10   5      541.46      566.70     23.42 o
   8  10   5      143.52      156.05     17.35 o
  10  10   5      303.57      313.98     21.08 o
  12  10   5       65.99       66.25     15.47 o
  14  10   5       12.66       32.44     16.27 o
 -11  11   5       20.05       20.84     18.22 o
  -9  11   5       12.72        3.59     15.54 o
  -7  11   5      704.27      637.07     27.51 o
  -5  11   5      143.30      137.29     18.89 o
  -3  11   5        0.09        1.70     15.89 o
  -1  11   5      290.07      272.41     20.25 o
   1  11   5       19.08       17.16     14.76 o
   3  11   5        1.37      -14.14     14.14 o
   5  11   5      135.46      180.64     22.40 o
   7  11   5      290.94      341.63     22.31 o
 -32   0   6       96.28       93.47     29.01 o
 -30   0   6       87.67       82.57     20.08 o
 -28   0   6      163.16      165.75     22.03 o
 -26   0   6      130.43      137.58     23.76 o
 -24   0   6     1662.93     1597.32     43.07 o
 -22   0   6      160.80      149.80     17.14 o
 -20   0   6      370.34      418.77     15.66 o
 -18   0   6     1673.92     1771.46     30.46 o
 -16   0   6    18992.87    18616.68    202.96 o
 -14   0   6     1080.05     1031.22     23.28 o
 -12   0   6    14295.21    14072.89    153.66 o
 -10   0   6     3770.83     3681.95     45.27 o
  -8   0   6    22268.53    22930.98    243.19 o
  -6   0   6     3125.38     3290.07     44.78 o
  -4   0   6     2506.12     2958.14     40.71 o
  -2   0   6       13.56       14.70      4.85 o
   0   0   6       44.01       26.87      6.95 o
   2   0   6     5002.85     4763.01     93.39 o
   4   0   6     3869.44     3703.01     51.49 o
   6   0   6      751.21     1022.28     19.02 o
   8   0   6      690.29      644.51     16.12 o
  10   0   6       14.49       45.97      6.41 o
  12   0   6       51.02       81.30      8.09 o
  14   0   6        8.82       13.80      7.99 o
  16   0   6       37.97       54.26      9.76 o
  18   0   6       19.26       24.74      9.63 o
  20   0   6     1303.05     1222.58     40.53 o
  22   0   6     2833.77     2880.54     78.15 o
  24   0   6        7.63       18.45     21.12 o
  26   0   6       17.08       36.19     23.85 o
  28   0   6      635.32      636.50     42.89 o
 -33   1   6      124.27      189.24     23.15 o
 -31   1   6       41.69       35.66     14.99 o
 -29   1   6        0.10       -7.69     11.79 o
 -27   1   6       16.32       -5.73     11.01 o
 -25   1   6      117.58      147.88     12.50 o
 -23   1   6       97.53       77.78     10.85 o
 -21   1   6      974.10      953.84     23.51 o
 -19   1   6      657.76      631.00     14.66 o
 -17   1   6     1354.23     1304.09     18.46 o
 -15   1   6        0.86        0.14      4.81 o
 -13   1   6      726.51      715.31     12.30 o
 -11   1   6     1232.15     1130.01     14.41 o
  -9   1   6       44.30       40.66      4.23 o
  -7   1   6     3543.26     3697.48     34.25 o
  -5   1   6       41.48       58.90      4.16 o
  -3   1   6      768.36      746.66     14.26 o
  -1   1   6     2179.09     2403.24     42.69 o
   1   1   6     2113.16     2072.14     38.19 o
   3   1   6    12019.75    12566.34    153.98 o
   5   1   6      303.87      338.32     11.98 o
   7   1   6      611.22      568.00      9.02 o
   9   1   6     1927.85     1977.20     21.35 o
  11   1   6     2657.90     2428.71     26.67 o
  13   1   6      563.12      519.43     10.49 o
  15   1   6     1037.70     1032.68     16.03 o
  17   1   6     1487.28     1423.30     20.53 o
  19   1   6     1570.47     1654.78     27.55 o
  21   1   6      298.95      262.58     17.06 o
  23   1   6        0.02       12.03     14.44 o
  25   1   6       49.94       37.69     16.89 o
  27   1   6       82.56      108.32     19.86 o
  29   1   6      268.77      270.18     24.52 o
 -32   2   6       56.97       19.54     16.09 o
 -30   2   6      729.08      851.20     31.29 o
 -28   2   6       21.25        3.02     13.19 o
 -26   2   6       91.89       93.63     12.41 o
 -24   2   6      545.15      514.31     17.58 o
 -22   2   6       36.10       30.35     10.01 o
 -20   2   6     1683.15     1700.86     23.94 o
 -18   2   6      431.91      499.13     11.57 o
 -16   2   6     1257.02     1277.65     19.33 o
 -14   2   6      691.35      640.61     12.26 o
 -12   2   6     1794.38     1794.98     20.17 o
 -10   2   6     2244.55     2022.50     22.86 o
  -8   2   6     1335.70     1393.66     17.82 o
  -6   2   6     3261.69     3595.18     33.52 o
  -4   2   6       74.23       94.47      5.51 o
  -2   2   6     4999.80     4427.39     52.68 o
   0   2   6      571.44      583.07     12.40 o
   2   2   6      170.35      139.61      8.07 o
   4   2   6     1862.61     1833.08     23.25 o
   6   2   6     2083.90     2196.44     30.11 o
   8   2   6    11971.68    12682.54    107.44 o
  10   2   6      115.49      148.39      7.48 o
  12   2   6      898.31      811.17     15.07 o
  14   2   6     2328.64     2132.45     24.67 o
  16   2   6      617.60      657.72     13.31 o
  18   2   6      110.45      113.81      9.15 o
  20   2   6      424.30      426.15     17.81 o
  22   2   6       16.02       -0.48     11.83 o
  24   2   6      383.20      405.66     23.32 o
  26   2   6      103.76       97.69     18.24 o
  28   2   6       14.63        1.37     18.18 o
 -31   3   6        0.96       -7.04     14.89 o
 -29   3   6       12.49        4.39     13.93 o
 -27   3   6       57.90       71.52     16.49 o
 -25   3   6        0.16        3.67     10.51 o
 -23   3   6       68.45       76.98     11.64 o
 -21   3   6       22.81       13.15      9.97 o
 -19   3   6      259.00      257.59     10.18 o
 -17   3   6      299.76      322.34     12.06 o
 -15   3   6       10.82       12.12      5.64 o
 -13   3   6      159.69      213.95      7.91 o
 -11   3   6     1489.94     1552.34     18.02 o
  -9   3   6      127.77      146.04      6.12 o
  -7   3   6      571.58      663.17     11.03 o
  -5   3   6     1434.04     1281.90     16.09 o
  -3   3   6      310.59      356.79     11.30 o
  -1   3   6      215.15      262.69      9.20 o
   1   3   6        0.07       -1.21      4.62 o
   3   3   6      314.44      279.66      9.68 o
   5   3   6      173.42      145.37      9.51 o
   7   3   6      698.02      630.62     11.24 o
   9   3   6      123.52      141.00      6.82 o
  11   3   6        8.55        0.89      5.19 o
  13   3   6      896.87      888.93     16.00 o
  15   3   6      693.57      787.06     13.98 o
  17   3   6      732.29      731.10     15.39 o
  19   3   6     2026.15     1798.68     30.35 o
  21   3   6      306.21      339.86     19.10 o
  23   3   6        0.08      -10.24     12.89 o
  25   3   6      162.29      182.71     20.21 o
  27   3   6      400.74      460.58     27.25 o
 -30   4   6      242.67      246.17     21.18 o
 -28   4   6       25.88        9.40     13.61 o
 -26   4   6        0.69        6.72     12.04 o
 -24   4   6       15.94        5.31     11.82 o
 -22   4   6      363.73      335.88     15.73 o
 -20   4   6      529.26      529.30     17.17 o
 -18   4   6      350.04      380.18     13.87 o
 -16   4   6     3864.65     3777.99     40.68 o
 -14   4   6      186.01      170.44      8.35 o
 -12   4   6       55.08       64.47      6.25 o
 -10   4   6       31.85       30.55      5.10 o
  -8   4   6       24.14       13.03      4.81 o
  -6   4   6     1285.85     1163.04     14.88 o
  -4   4   6      698.70      677.13     10.93 o
  -2   4   6       29.11       37.54      4.10 o
   0   4   6      101.63      126.26      6.66 o
   2   4   6     2965.46     2956.47     38.81 o
   4   4   6     1170.55     1116.81     17.22 o
   6   4   6       63.92       41.04      5.18 o
   8   4   6        0.49        0.87      4.57 o
  10   4   6     1441.78     1435.16     21.68 o
  12   4   6        1.34        5.39      5.94 o
  14   4   6     1647.58     1697.13     25.96 o
  16   4   6      745.65      810.27     16.99 o
  18   4   6        8.40       20.78      8.91 o
  20   4   6     1446.58     1693.08     37.55 o
  22   4   6        6.06       -9.16     12.00 o
  24   4   6      345.40      318.03     20.75 o
  26   4   6       15.15       42.87     17.50 o
 -29   5   6       14.14       21.00     16.55 o
 -27   5   6       15.22       20.37     14.29 o
 -25   5   6       15.00        7.34     12.92 o
 -23   5   6      242.76      223.41     16.47 o
 -21   5   6      466.30      482.85     19.25 o
 -19   5   6        1.90       -0.04     10.81 o
 -17   5   6      705.18      697.14     16.98 o
 -15   5   6      238.12      242.70     10.60 o
 -13   5   6       15.33       21.80      6.66 o
 -11   5   6       74.77       94.32      7.26 o
  -9   5   6      508.23      492.46     10.46 o
  -7   5   6      567.24      656.77     12.19 o
  -5   5   6        0.46       -2.69      4.88 o
  -3   5   6      257.29      313.37      8.55 o
  -1   5   6     2314.91     2326.27     25.20 o
   1   5   6      322.02      338.41      8.55 o
   3   5   6     1073.08     1202.42     16.78 o
   5   5   6        9.47        8.69      5.08 o
   7   5   6      214.07      224.57      8.45 o
   9   5   6       21.58       18.21      6.04 o
  11   5   6        1.59        0.60      6.77 o
  13   5   6      138.40      164.61     12.31 o
  15   5   6        6.86        3.85      7.93 o
  17   5   6       97.20      150.58     11.01 o
  19   5   6     1164.72     1209.78     29.58 o
  21   5   6       14.72       -5.37     11.66 o
  23   5   6      174.71      206.72     18.82 o
  25   5   6       37.53       20.75     17.91 o
 -28   6   6      157.48      197.30     26.14 o
 -26   6   6        5.02       -7.67     15.88 o
 -24   6   6       49.03       79.76     16.23 o
 -22   6   6       11.41       23.81     13.99 o
 -20   6   6       93.61       87.97     13.74 o
 -18   6   6     2398.56     2404.77     39.95 o
 -16   6   6     1484.26     1515.32     28.98 o
 -14   6   6       38.45       44.88      9.00 o
 -12   6   6      330.24      356.00     11.59 o
 -10   6   6        2.41        3.89      5.97 o
  -8   6   6        1.63       -0.04      5.63 o
  -6   6   6      911.86      788.31     14.57 o
  -4   6   6      193.03      172.43      8.51 o
  -2   6   6      328.21      320.96     10.07 o
   0   6   6       37.18       43.43      6.59 o
   2   6   6     1466.11     1496.39     25.25 o
   4   6   6      257.48      278.79      9.67 o
   6   6   6      663.13      617.67     13.93 o
   8   6   6     2543.15     2609.56     35.61 o
  10   6   6        3.73       -2.77      8.30 o
  12   6   6      383.17      364.49     14.70 o
  14   6   6      118.95       95.27     11.72 o
  16   6   6      487.68      500.38     15.20 o
  18   6   6     2867.03     2834.15     49.62 o
  20   6   6      103.94       70.84     13.69 o
  22   6   6      237.15      265.13     18.49 o
  24   6   6      132.34      100.62     17.88 o
 -25   7   6      114.57      120.51     20.10 o
 -23   7   6       67.05       22.45     16.12 o
 -21   7   6       12.03        4.33     14.61 o
 -19   7   6       55.31       54.41     15.55 o
 -17   7   6      101.73      138.26     15.11 o
 -15   7   6      113.70       94.46     13.95 o
 -13   7   6      750.30      731.00     19.59 o
 -11   7   6     1322.94     1265.97     22.87 o
  -9   7   6      611.68      518.63     14.61 o
  -7   7   6     1005.35      971.55     18.46 o
  -5   7   6        7.82        9.50      6.89 o
  -3   7   6      576.06      619.02     15.52 o
  -1   7   6      522.85      578.38     15.42 o
   1   7   6      156.23      177.75     10.66 o
   3   7   6      262.08      249.87     13.17 o
   5   7   6     6538.41     6745.84     79.84 o
   7   7   6      962.04      896.83     21.71 o
   9   7   6       84.94      115.01     10.63 o
  11   7   6      811.79      897.92     23.82 o
  13   7   6      686.19      704.86     21.89 o
  15   7   6        5.05       -9.22      9.22 o
  17   7   6       14.11       38.48     12.37 o
  19   7   6     1140.70     1117.44     32.88 o
  21   7   6       54.45       56.33     14.85 o
 -24   8   6       57.84       46.80     27.51 o
 -22   8   6       15.30       18.94     16.88 o
 -20   8   6      192.49      232.92     20.01 o
 -18   8   6      257.03      247.78     19.55 o
 -16   8   6        7.32       -0.37     13.88 o
 -14   8   6        9.87       10.65     13.52 o
 -12   8   6       20.05       24.43     12.38 o
 -10   8   6       70.38       24.29     11.51 o
  -8   8   6        1.74        1.31      9.11 o
  -6   8   6      458.83      498.07     16.14 o
  -4   8   6     2469.47     2508.93     36.25 o
  -2   8   6     1545.61     1585.29     25.88 o
   0   8   6      706.05      653.85     16.83 o
   2   8   6      321.65      347.77     15.44 o
   4   8   6      334.57      347.68     16.74 o
   6   8   6     3232.81     3317.40     50.92 o
   8   8   6      244.62      223.73     14.11 o
  10   8   6       25.08       26.73     12.75 o
  12   8   6      413.38      447.59     18.30 o
  14   8   6        5.40       -5.20     10.64 o
  16   8   6        1.19       16.68     12.72 o
  18   8   6       11.32        0.67     15.04 o
  20   8   6      103.07      110.15     26.60 o
 -21   9   6       18.66       20.97     33.13 o
 -19   9   6       36.66       16.22     16.44 o
 -17   9   6      150.08      126.03     18.75 o
 -15   9   6       30.27        7.06     14.34 o
 -13   9   6        2.70       -5.62     13.56 o
 -11   9   6       88.93       80.41     14.86 o
  -9   9   6        3.23       -6.32     12.55 o
  -7   9   6      571.62      728.37     26.70 o
  -5   9   6      609.52      591.53     21.75 o
  -3   9   6      281.01      314.75     17.64 o
  -1   9   6       53.45       58.51     11.59 o
   1   9   6      125.99      128.55     12.14 o
   3   9   6       99.25       97.65     11.91 o
   5   9   6        7.42       -9.59     11.18 o
   7   9   6      183.39      201.28     14.66 o
   9   9   6        9.13       24.38     11.54 o
  11   9   6       12.94       24.44     12.04 o
  13   9   6        6.81       -5.20     15.72 o
  15   9   6        7.65       15.63     14.40 o
 -16  10   6       15.96       17.40     26.04 o
 -14  10   6      497.05      543.95     28.56 o
 -12  10   6      142.14      161.96     18.38 o
 -10  10   6      106.71      113.56     16.66 o
  -8  10   6      152.20      166.41     18.13 o
  -6  10   6      788.29      740.09     27.75 o
  -4  10   6        3.67        7.46     13.30 o
  -2  10   6        0.00       -1.70     12.52 o
   0  10   6        5.48      -12.18     12.18 o
   2  10   6      495.84      480.38     20.64 o
   4  10   6      453.69      454.24     21.00 o
   6  10   6      830.26      851.40     26.88 o
   8  10   6     1766.32     1763.48     45.22 o
  10  10   6      457.38      602.79     30.63 o
  12  10   6       67.62       68.45     23.12 o
  -7  11   6      123.90       87.68     23.83 o
  -5  11   6      245.54      198.01     19.67 o
  -3  11   6       30.29       33.08     16.11 o
  -1  11   6      110.20      116.04     17.72 o
   1  11   6       31.16       62.12     15.49 o
   3  11   6       35.94       28.70     20.52 o
 -31   1   7        1.04       -4.80     14.55 o
 -29   1   7       18.16      -11.08     13.58 o
 -27   1   7        2.28       23.64     12.96 o
 -25   1   7       19.02      -10.57     10.57 o
 -23   1   7       27.54       42.88     10.22 o
 -21   1   7       81.91       82.90      9.79 o
 -19   1   7      145.71      208.74      9.65 o
 -17   1   7     2625.54     2512.68     28.63 o
 -15   1   7     1283.96     1169.45     18.24 o
 -13   1   7     1301.53     1270.01     16.99 o
 -11   1   7      700.21      716.36     11.49 o
  -9   1   7      707.17      898.66     13.22 o
  -7   1   7      479.30      547.13      9.35 o
  -5   1   7      491.33      532.53     11.68 o
  -3   1   7       71.66       90.85      6.11 o
  -1   1   7      929.97     1044.52     19.21 o
   1   1   7      277.69      248.31     12.57 o
   3   1   7      254.12      274.75      8.90 o
   5   1   7       12.11        8.10      5.59 o
   7   1   7       18.31       25.95      5.11 o
   9   1   7      742.43      800.85     12.03 o
  11   1   7     4051.22     3922.49     39.09 o
  13   1   7     1359.43     1360.22     19.03 o
  15   1   7     1429.67     1445.89     22.53 o
  17   1   7     1794.51     1837.59     26.10 o
  19   1   7      633.54      668.67     19.93 o
  21   1   7       59.18       51.65     14.13 o
  23   1   7       23.98       24.97     15.04 o
  25   1   7       15.80       24.52     15.44 o
  27   1   7       45.24       48.49     17.63 o
 -32   2   7        0.02      -32.54     39.24 o
 -30   2   7        7.49        0.73     15.28 o
 -28   2   7       27.72       11.82     13.73 o
 -26   2   7      420.18      403.87     18.55 o
 -24   2   7      107.32      108.05     13.20 o
 -22   2   7      299.21      296.45     14.37 o
 -20   2   7      847.73      757.36     18.27 o
 -18   2   7      141.05      110.91      9.12 o
 -16   2   7      350.66      384.88     10.34 o
 -14   2   7      132.93      148.36      7.32 o
 -12   2   7       22.41       12.34      4.82 o
 -10   2   7      432.81      465.86     16.28 o
  -8   2   7        0.01       -1.83      4.10 o
  -6   2   7      592.58      608.13     11.61 o
  -4   2   7      141.62      171.52      7.54 o
  -2   2   7       63.92       50.18      6.59 o
   0   2   7       22.78       24.53      6.25 o
   2   2   7     5304.05     5181.15     60.84 o
   4   2   7        1.74       22.29      6.33 o
   6   2   7      374.16      368.97     10.59 o
   8   2   7        6.38       17.83      5.04 o
  10   2   7      177.68      231.59      7.59 o
  12   2   7      298.39      330.35      9.30 o
  14   2   7      104.17       90.71      7.78 o
  16   2   7     1250.59     1356.79     24.81 o
  18   2   7     1851.57     1741.21     29.01 o
  20   2   7     1877.35     1788.21     35.43 o
  22   2   7        0.17      -12.99     13.17 o
  24   2   7      233.50      304.79     21.39 o
  26   2   7        7.24        4.86     15.31 o
 -31   3   7       51.29       65.50     21.16 o
 -29   3   7      456.87      415.65     33.38 o
 -27   3   7       17.82       21.73     12.65 o
 -25   3   7        1.25       -7.67     11.05 o
 -23   3   7      116.14      162.04     14.22 o
 -21   3   7      685.25      681.11     22.15 o
 -19   3   7     1171.51     1164.90     24.21 o
 -17   3   7      170.79      193.67      9.26 o
 -15   3   7      346.67      331.25     10.05 o
 -13   3   7     1918.60     1840.24     21.54 o
 -11   3   7      744.57      814.75     15.93 o
  -9   3   7     2143.96     2244.57     28.35 o
  -7   3   7      505.90      590.18     10.86 o
  -5   3   7      114.31      188.50      8.93 o
  -3   3   7      141.88      166.53      7.99 o
  -1   3   7      623.04      829.81     18.55 o
   1   3   7     3857.61     4004.61     54.26 o
   3   3   7      503.69      516.03     14.43 o
   5   3   7     2892.38     2878.16     35.25 o
   7   3   7     2578.45     2485.92     29.84 o
   9   3   7      468.40      482.21     11.96 o
  11   3   7     2164.18     2157.81     24.88 o
  13   3   7      194.02      213.07      9.88 o
  15   3   7      524.31      475.95     14.98 o
  17   3   7      230.33      173.54     13.08 o
  19   3   7      511.12      550.06     23.38 o
  21   3   7      103.16      114.10     15.59 o
  23   3   7      265.08      329.58     20.72 o
  25   3   7      104.58      121.49     18.38 o
 -30   4   7       26.00       51.92     20.91 o
 -28   4   7        0.27       -7.80     15.13 o
 -26   4   7        4.52      -11.63     12.39 o
 -24   4   7      511.27      441.24     21.22 o
 -22   4   7      503.34      466.49     22.44 o
 -20   4   7      578.83      527.85     18.65 o
 -18   4   7      563.23      616.12     16.59 o
 -16   4   7      185.28      188.84      9.81 o
 -14   4   7        5.52       -0.99      5.94 o
 -12   4   7       62.80       33.59      5.94 o
 -10   4   7       77.34       70.77      6.37 o
  -8   4   7      196.65      175.90      7.32 o
  -6   4   7      228.55      259.46      7.28 o
  -4   4   7     4004.82     4119.23     45.29 o
  -2   4   7      227.94      238.66     13.61 o
   0   4   7      103.39      127.60     14.07 o
   2   4   7      153.00      164.11     14.38 o
   4   4   7     1825.67     1998.10     31.59 o
   6   4   7      579.31      571.33     14.12 o
   8   4   7      165.62      177.04     11.76 o
  10   4   7       74.07       43.35      6.26 o
  12   4   7      194.21      200.31     10.75 o
  14   4   7       87.06       76.41      9.59 o
  16   4   7       74.86       91.09     11.39 o
  18   4   7     1976.66     1806.93     35.95 o
  20   4   7      144.46      199.56     20.75 o
  22   4   7        0.37        2.00     13.70 o
  24   4   7      175.48      158.67     19.44 o
 -29   5   7       98.52      131.92     34.44 o
 -27   5   7      227.16      306.67     22.22 o
 -25   5   7       14.53       13.78     14.30 o
 -23   5   7      139.42      175.53     17.23 o
 -21   5   7        8.57       -0.62     13.68 o
 -19   5   7       83.59       71.48     13.31 o
 -17   5   7        0.21       -1.29      8.88 o
 -15   5   7      435.57      416.98     13.13 o
 -13   5   7      792.48      811.44     16.51 o
 -11   5   7      505.32      534.57     12.08 o
  -9   5   7      354.12      354.51     10.20 o
  -7   5   7       36.76       47.02      5.91 o
  -5   5   7        0.09       -4.07      4.76 o
  -3   5   7     1501.80     1468.97     20.82 o
  -1   5   7      117.12      153.78     11.03 o
   1   5   7        0.84       -4.98      4.98 o
   3   5   7      744.85      834.00     19.93 o
   5   5   7      579.71      571.10     12.81 o
   7   5   7     3141.57     3180.66     45.20 o
   9   5   7     1691.93     1595.16     24.68 o
  11   5   7      381.79      433.35     14.09 o
  13   5   7     1663.54     1458.29     27.16 o
  15   5   7     6240.28     6003.31     76.38 o
  17   5   7      207.98      240.02     16.02 o
  19   5   7       26.02       44.90     13.86 o
  21   5   7      346.94      265.36     21.29 o
  23   5   7        0.12        8.71     14.48 o
 -26   6   7      106.60      143.30     19.66 o
 -24   6   7      252.86      275.38     20.83 o
 -22   6   7       16.95       24.16     13.83 o
 -20   6   7       33.97       26.29     14.21 o
 -18   6   7      300.73      332.60     18.41 o
 -16   6   7      117.62      104.03     13.80 o
 -14   6   7        3.18        7.91      8.30 o
 -12   6   7      158.09      162.62     10.09 o
 -10   6   7       57.84       59.04      9.75 o
  -8   6   7      478.88      512.44     14.51 o
  -6   6   7       14.24       10.50      7.48 o
  -4   6   7       21.48       13.08      6.57 o
  -2   6   7      344.19      330.59     10.56 o
   0   6   7      121.50      133.48      8.41 o
   2   6   7      349.34      321.76     10.79 o
   4   6   7     1296.80     1226.78     22.05 o
   6   6   7     2884.93     2944.39     39.88 o
   8   6   7      373.48      378.66     13.32 o
  10   6   7      176.63      154.97     11.41 o
  12   6   7      207.12      203.72     12.53 o
  14   6   7      162.41      146.11     14.10 o
  16   6   7      634.68      591.54     26.82 o
  18   6   7      176.92      197.19     17.68 o
  20   6   7        3.93       15.13     15.61 o
  22   6   7       45.71       37.45     17.14 o
 -25   7   7       48.92       66.60     19.16 o
 -23   7   7       13.91       15.60     15.49 o
 -21   7   7      152.25      150.96     18.31 o
 -19   7   7      172.73      187.59     16.37 o
 -17   7   7        0.14       -0.43     12.22 o
 -15   7   7       26.40       17.25     11.94 o
 -13   7   7      245.83      239.88     13.32 o
 -11   7   7      159.55      167.37     11.26 o
  -9   7   7     1173.15     1211.30     24.81 o
  -7   7   7      257.35      227.37     12.67 o
  -5   7   7      310.73      316.73     14.17 o
  -3   7   7        3.54        5.91      8.44 o
  -1   7   7     1274.07     1241.77     24.37 o
   1   7   7     2095.42     2065.43     35.95 o
   3   7   7     3847.29     3908.60     49.13 o
   5   7   7      267.54      289.39     13.35 o
   7   7   7        0.00       -8.62      8.62 o
   9   7   7      615.56      627.04     20.84 o
  11   7   7      142.77      142.15     13.43 o
  13   7   7       29.32       -0.01     12.41 o
  15   7   7     1614.95     1654.54     38.65 o
  17   7   7       99.60      152.25     17.18 o
  19   7   7      169.54      179.67     22.89 o
 -22   8   7       65.96       78.93     18.08 o
 -20   8   7      149.42      148.41     18.48 o
 -18   8   7       93.73       60.25     15.69 o
 -16   8   7        0.31       -5.44     14.29 o
 -14   8   7       80.34       60.43     14.18 o
 -12   8   7       75.43       76.69     15.28 o
 -10   8   7      151.53      141.96     12.51 o
  -8   8   7      531.95      508.57     16.43 o
  -6   8   7     1162.41     1129.24     27.60 o
  -4   8   7      316.65      395.23     23.77 o
  -2   8   7      296.92      304.12     14.93 o
   0   8   7      315.95      255.55     13.91 o
   2   8   7       33.23       24.88     10.11 o
   4   8   7      460.02      412.17     16.61 o
   6   8   7      288.91      305.77     16.50 o
   8   8   7       76.80       92.08     11.52 o
  10   8   7        0.11       -3.72     12.33 o
  12   8   7        7.38      -13.61     13.61 o
  14   8   7      558.95      528.89     24.37 o
  16   8   7        1.35       -9.75     13.64 o
  18   8   7       69.69      168.28     63.36 o
 -19   9   7       30.71       -0.84     42.24 o
 -17   9   7        9.09       14.90     15.73 o
 -15   9   7       27.08       30.80     15.33 o
 -13   9   7        0.01      -10.50     13.89 o
 -11   9   7      714.87      683.62     24.03 o
  -9   9   7       91.58       67.48     13.74 o
  -7   9   7     2033.22     1836.70     39.61 o
  -5   9   7      730.54      692.85     25.92 o
  -3   9   7     2558.29     2462.81     47.46 o
  -1   9   7      415.02      416.91     21.88 o
   1   9   7      476.28      500.99     21.65 o
   3   9   7       66.23       73.54     15.80 o
   5   9   7      226.83      205.59     17.71 o
   7   9   7      848.03      858.29     29.91 o
   9   9   7       26.24       51.99     15.53 o
  11   9   7       58.66       84.55     18.56 o
  13   9   7       34.28       33.37     16.58 o
 -12  10   7       47.00       51.19     16.12 o
 -10  10   7      454.39      391.84     20.89 o
  -8  10   7        5.68        5.45     13.55 o
  -6  10   7       45.10       40.06     17.02 o
  -4  10   7      518.92      469.96     25.47 o
  -2  10   7        0.11       -5.23     14.51 o
   0  10   7        0.47        6.21     14.28 o
   2  10   7        9.70       18.53     14.00 o
   4  10   7       99.26      122.98     25.87 o
   6  10   7      102.68      127.33     19.88 o
   8  10   7       15.95       17.08     19.67 o
 -30   0   8       14.30       11.27     30.59 o
 -28   0   8       55.98       44.88     28.81 o
 -26   0   8      153.61      103.77     22.97 o
 -24   0   8        1.69       -3.38     16.61 o
 -22   0   8       55.46       40.63     15.84 o
 -20   0   8     8729.88     8621.28    137.63 o
 -18   0   8      876.17      864.21     35.68 o
 -16   0   8      207.20      224.41     12.18 o
 -14   0   8      215.29      207.98     11.34 o
 -12   0   8     5003.46     4938.99     59.89 o
 -10   0   8      503.88      523.19     18.68 o
  -8   0   8     1178.61     1167.86     22.36 o
  -6   0   8      556.27      533.12     13.73 o
  -4   0   8      972.10      885.41     22.78 o
  -2   0   8     4963.62     4880.72     98.71 o
   0   0   8       73.00      105.11     50.31 o
   2   0   8     2914.91     3050.92    109.73 o
   4   0   8      126.70      163.22     10.54 o
   6   0   8      780.52      860.55     25.51 o
   8   0   8      383.69      433.61     13.30 o
  10   0   8       33.98       21.90      8.00 o
  12   0   8      162.23      162.78     18.70 o
  14   0   8     2604.39     2675.33     57.35 o
  16   0   8     1042.57      932.73     33.92 o
  18   0   8     1900.95     1921.18     40.11 o
  20   0   8       98.31       69.41     19.22 o
  22   0   8      533.99      580.45     67.40 o
  24   0   8      171.53      237.58     27.62 o
  26   0   8      386.93      455.16     40.41 o
 -31   1   8        0.35       22.26     27.26 o
 -29   1   8        0.01        0.23     16.13 o
 -27   1   8       43.31       35.62     16.54 o
 -25   1   8      172.73      137.71     15.81 o
 -23   1   8      435.42      421.33     18.97 o
 -21   1   8      226.11      223.79     16.03 o
 -19   1   8       33.72       67.12      8.90 o
 -17   1   8      308.05      354.69     10.68 o
 -15   1   8        0.03        5.77      5.83 o
 -13   1   8      445.41      449.52      9.79 o
 -11   1   8        1.03       -4.72      4.72 o
  -9   1   8        2.42        5.05      4.53 o
  -7   1   8     2478.25     2524.76     27.15 o
  -5   1   8      681.23      693.00     15.14 o
  -3   1   8      163.27      168.40      7.89 o
  -1   1   8     3164.50     3233.77     45.30 o
   1   1   8        9.13       -6.35      6.35 o
   3   1   8     1124.35     1117.13     21.09 o
   5   1   8      658.44      690.50     20.02 o
   7   1   8      406.75      406.92     10.53 o
   9   1   8      283.08      312.58     10.38 o
  11   1   8      110.55      108.69      8.64 o
  13   1   8     2422.42     2484.06     34.65 o
  15   1   8     1101.20     1050.71     20.89 o
  17   1   8      210.94      195.18     12.63 o
  19   1   8      612.02      608.93     23.12 o
  21   1   8        2.89        0.04     11.85 o
  23   1   8       11.39       16.43     13.77 o
  25   1   8        0.51      -13.57     13.57 o
 -30   2   8       40.90       35.94     19.43 o
 -28   2   8        6.24       -2.85     17.02 o
 -26   2   8        0.90        4.14     13.94 o
 -24   2   8        1.82       -9.55     13.67 o
 -22   2   8      217.82      216.86     15.28 o
 -20   2   8       16.45        0.06      8.72 o
 -18   2   8      214.22      197.15     11.50 o
 -16   2   8       40.88       25.75      6.32 o
 -14   2   8      161.65      211.68      8.07 o
 -12   2   8        0.04        6.38      5.40 o
 -10   2   8        7.11        6.96      5.10 o
  -8   2   8     1770.53     1864.53     22.74 o
  -6   2   8      512.24      542.66     14.99 o
  -4   2   8      578.03      549.74     12.23 o
  -2   2   8      132.07      158.50      8.96 o
   0   2   8     3335.27     3282.64     44.73 o
   2   2   8      148.09      151.01     10.59 o
   4   2   8     4217.63     4426.72     62.52 o
   6   2   8      166.40      150.75      9.40 o
   8   2   8      692.88      743.97     14.24 o
  10   2   8      681.74      680.49     13.68 o
  12   2   8      163.98      150.43      8.25 o
  14   2   8      531.35      534.40     20.51 o
  16   2   8      110.29       77.59      9.97 o
  18   2   8        2.08       -4.63     11.27 o
  20   2   8       46.15       24.77     17.06 o
  22   2   8      153.80      154.13     19.41 o
  24   2   8      198.21      230.37     18.13 o
 -29   3   8        8.24       25.18     19.58 o
 -27   3   8       35.08       30.61     15.91 o
 -25   3   8       28.33       10.69     14.78 o
 -23   3   8       49.93       41.47     16.49 o
 -21   3   8       71.81       78.23     13.18 o
 -19   3   8      514.86      499.60     17.34 o
 -17   3   8        2.10        7.49      7.33 o
 -15   3   8        0.05       -5.85      5.85 o
 -13   3   8      110.90      119.01      8.07 o
 -11   3   8      144.53      168.98      7.81 o
  -9   3   8      191.60      171.02      9.60 o
  -7   3   8       60.08       75.65      7.76 o
  -5   3   8      990.77     1040.50     19.50 o
  -3   3   8       15.98        6.09      7.21 o
  -1   3   8      901.31      903.63     22.51 o
   1   3   8      427.34      428.12     13.62 o
   3   3   8     1021.35     1048.31     21.03 o
   5   3   8      341.99      398.56     13.49 o
   7   3   8      111.01      108.77      7.05 o
   9   3   8      539.25      527.78     13.22 o
  11   3   8       24.70       25.30      7.74 o
  13   3   8      111.70       89.70      8.42 o
  15   3   8      502.10      384.33     15.24 o
  17   3   8      128.36      119.49     15.57 o
  19   3   8        1.72       -4.46     11.04 o
  21   3   8      577.59      560.72     39.57 o
  23   3   8      179.22      230.76     23.68 o
 -28   4   8       29.77       63.16     19.13 o
 -26   4   8        7.33       27.88     15.93 o
 -24   4   8       15.14        1.39     14.15 o
 -22   4   8      315.97      268.97     19.39 o
 -20   4   8      132.06      122.16     14.45 o
 -18   4   8        1.35       -8.66      8.66 o
 -16   4   8        1.62       14.18      7.85 o
 -14   4   8       79.69       76.42      9.77 o
 -12   4   8       15.90        9.88      6.56 o
 -10   4   8      147.00      146.57      7.94 o
  -8   4   8       94.35       80.62      6.60 o
  -6   4   8      275.12      320.91     10.59 o
  -4   4   8     1323.11     1316.10     20.64 o
  -2   4   8       17.74        6.32      8.65 o
   0   4   8      134.45      120.17     10.74 o
   2   4   8        2.30       15.81      8.73 o
   4   4   8     3459.74     3257.53     45.88 o
   6   4   8      244.77      250.92     10.01 o
   8   4   8      581.59      563.06     16.54 o
  10   4   8      860.84      908.22     26.29 o
  12   4   8      338.89      347.96     15.96 o
  14   4   8      273.74      312.95     13.93 o
  16   4   8       35.69       12.35     10.37 o
  18   4   8       51.76       64.61     17.21 o
  20   4   8      637.85      678.95     28.93 o
  22   4   8       98.84      119.81     20.62 o
 -27   5   8        0.35       -7.71     17.61 o
 -25   5   8        8.89       -7.62     16.42 o
 -23   5   8        0.89      -10.29     16.89 o
 -21   5   8       16.80       22.03     13.85 o
 -19   5   8        9.89       18.63     11.92 o
 -17   5   8        4.84       -2.50      8.53 o
 -15   5   8       14.30       -0.29      8.17 o
 -13   5   8      463.43      513.41     16.45 o
 -11   5   8       16.50        2.27      7.52 o
  -9   5   8       18.72       10.08      6.83 o
  -7   5   8       20.06       27.14      7.45 o
  -5   5   8       30.41       34.55      8.36 o
  -3   5   8     1142.37     1133.91     23.66 o
  -1   5   8        2.05       -3.01      7.56 o
   1   5   8      141.56      113.66      9.76 o
   3   5   8      701.56      704.88     18.49 o
   5   5   8     1213.77     1291.71     23.54 o
   7   5   8       56.05       75.47      9.03 o
   9   5   8      456.04      429.30     17.13 o
  11   5   8        1.14       -3.84      9.48 o
  13   5   8        0.95       -5.37      8.54 o
  15   5   8      477.64      494.80     24.04 o
  17   5   8       47.82       24.74     12.36 o
  19   5   8       54.59       38.21     15.59 o
  21   5   8       60.62       32.91     17.75 o
 -26   6   8        0.10       30.10     43.96 o
 -24   6   8       14.17       13.92     18.03 o
 -22   6   8      255.78      273.11     20.24 o
 -20   6   8      239.45      250.54     18.82 o
 -18   6   8       12.88       20.34     13.22 o
 -16   6   8      120.41      125.73     12.56 o
 -14   6   8      473.99      480.57     18.03 o
 -12   6   8      249.23      266.03     13.28 o
 -10   6   8      169.12      161.14     11.56 o
  -8   6   8      616.74      606.91     16.34 o
  -6   6   8      144.40      145.01      9.66 o
  -4   6   8      480.74      415.70     16.76 o
  -2   6   8       22.31       11.40      8.92 o
   0   6   8      578.38      578.07     18.27 o
   2   6   8     2375.67     2323.10     41.92 o
   4   6   8     2258.11     2184.65     36.36 o
   6   6   8     1912.43     1800.64     34.32 o
   8   6   8       43.33       46.29      9.52 o
  10   6   8      367.66      378.85     18.76 o
  12   6   8      257.40      221.74     13.00 o
  14   6   8     2123.76     2174.04     51.31 o
  16   6   8       27.50       12.61     13.88 o
  18   6   8      731.72      821.53     30.07 o
  20   6   8      125.68       97.61     21.08 o
 -23   7   8        9.73       17.68     18.40 o
 -21   7   8       11.89       26.91     17.39 o
 -19   7   8       25.15       15.33     14.06 o
 -17   7   8        0.10       -9.92     11.76 o
 -15   7   8        3.74      -11.34     11.34 o
 -13   7   8      336.21      331.84     19.59 o
 -11   7   8      246.25      201.84     15.26 o
  -9   7   8       34.73       21.35     10.59 o
  -7   7   8      823.30      705.26     18.73 o
  -5   7   8        6.37        4.68      9.08 o
  -3   7   8      296.79      296.95     15.05 o
  -1   7   8     1085.50     1098.92     26.90 o
   1   7   8      953.91      984.96     31.95 o
   3   7   8        5.55        4.48     10.74 o
   5   7   8     1752.58     1766.83     35.94 o
   7   7   8      148.12      164.74     15.38 o
   9   7   8      273.99      192.17     17.12 o
  11   7   8       53.21       25.91     10.24 o
  13   7   8      599.44      519.70     23.65 o
  15   7   8       43.43       72.64     16.81 o
  17   7   8       63.24       52.48     16.31 o
 -20   8   8       55.50       75.86     20.98 o
 -18   8   8       19.01       17.75     16.51 o
 -16   8   8        0.27       11.80     15.50 o
 -14   8   8       49.49       50.82     13.47 o
 -12   8   8      188.49      243.73     18.88 o
 -10   8   8       75.44      104.36     22.32 o
  -8   8   8     1500.93     1487.34     30.92 o
  -6   8   8      435.15      411.01     18.32 o
  -4   8   8      291.39      290.46     14.97 o
  -2   8   8      102.03      113.87     12.47 o
   0   8   8      337.58      347.19     15.69 o
   2   8   8      934.00      873.07     21.59 o
   4   8   8        2.72       -9.67      9.67 o
   6   8   8      184.28      194.44     13.08 o
   8   8   8       59.91       59.12     10.55 o
  10   8   8       88.01       76.64     14.89 o
  12   8   8      805.87      909.87     31.55 o
  14   8   8       18.66       55.06     16.39 o
 -15   9   8      188.32      247.57     24.41 o
 -13   9   8       19.07       -5.60     17.65 o
 -11   9   8      232.22      205.24     23.07 o
  -9   9   8      489.47      474.38     25.53 o
  -7   9   8      121.57      109.02     17.23 o
  -5   9   8      462.33      513.44     25.01 o
  -3   9   8       60.84       49.00     15.36 o
  -1   9   8        0.40       -0.04     13.10 o
   1   9   8      135.12      127.93     17.39 o
   3   9   8       10.17        1.04     13.31 o
   5   9   8       60.81       73.66     15.36 o
   7   9   8        0.00       -2.01     16.40 o
   9   9   8       61.77       61.55     16.24 o
  11   9   8        2.08      -46.54     52.72 o
  -8  10   8      143.42      174.64     50.31 o
  -6  10   8        8.86        9.07     17.93 o
  -4  10   8      152.76      215.93     22.99 o
  -2  10   8      350.50      388.15     26.25 o
   0  10   8      226.84      258.37     23.43 o
   2  10   8        0.82      -13.82     23.63 o
 -29   1   9       28.49        9.44     20.81 o
 -27   1   9       19.46       13.94     19.29 o
 -25   1   9       71.73       72.80     17.99 o
 -23   1   9        3.57       44.36     17.07 o
 -21   1   9     1050.66     1037.41     30.53 o
 -19   1   9      601.83      622.88     19.44 o
 -17   1   9      271.63      244.52     11.00 o
 -15   1   9      100.04       71.43      7.02 o
 -13   1   9       27.33       35.75      6.76 o
 -11   1   9       81.42       58.86      6.22 o
  -9   1   9     1349.57     1455.06     20.22 o
  -7   1   9      163.89      180.21      8.07 o
  -5   1   9     1827.75     1901.38     27.21 o
  -3   1   9     4079.60     4174.58     57.43 o
  -1   1   9      743.01      789.79     18.90 o
   1   1   9     1469.47     1417.54     26.17 o
   3   1   9      257.35      283.19     11.50 o
   5   1   9     1036.05     1023.46     22.74 o
   7   1   9      505.27      575.75     18.19 o
   9   1   9      723.07      772.75     19.87 o
  11   1   9     3616.22     3367.87     54.54 o
  13   1   9      176.86      210.89     10.23 o
  15   1   9       13.15       -8.73      8.73 o
  17   1   9      749.53      673.64     25.20 o
  19   1   9      173.90      202.24     15.53 o
  21   1   9       13.29       10.17     12.88 o
  23   1   9      225.66      224.85     20.58 o
 -28   2   9       39.64       64.20     21.73 o
 -26   2   9       15.93      -16.88     16.88 o
 -24   2   9      511.45      452.81     25.50 o
 -22   2   9      636.15      646.50     27.56 o
 -20   2   9      209.34      237.50     17.05 o
 -18   2   9      632.13      668.63     18.03 o
 -16   2   9        7.21       28.68      7.76 o
 -14   2   9        1.96       -5.93      7.08 o
 -12   2   9      176.58      174.36      8.82 o
 -10   2   9      455.49      465.57     11.48 o
  -8   2   9      937.71      927.92     15.64 o
  -6   2   9      753.32      792.26     18.51 o
  -4   2   9      102.18       74.57      9.69 o
  -2   2   9       75.88       73.36      9.78 o
   0   2   9     1445.05     1530.42     28.53 o
   2   2   9     1392.42     1447.41     27.88 o
   4   2   9     1755.34     1748.65     34.27 o
   6   2   9      278.20      272.33     15.51 o
   8   2   9      338.63      270.93     11.47 o
  10   2   9      172.92      145.66     10.69 o
  12   2   9     2400.40     2266.94     45.90 o
  14   2   9     2264.31     2185.00     33.40 o
  16   2   9      923.66      931.70     21.59 o
  18   2   9       82.21      106.24     13.85 o
  20   2   9       20.28       34.37     15.54 o
  22   2   9      303.14      345.64     23.43 o
 -27   3   9        0.00      -16.78     18.09 o
 -25   3   9       18.08       14.81     17.54 o
 -23   3   9       62.17       49.16     17.40 o
 -21   3   9       88.44      119.04     16.08 o
 -19   3   9      305.39      273.57     14.57 o
 -17   3   9       89.46       84.01     10.45 o
 -15   3   9      348.60      325.74     14.26 o
 -13   3   9      120.32      141.91      9.67 o
 -11   3   9        1.08        2.21      6.09 o
  -9   3   9       12.91        7.27      6.59 o
  -7   3   9       99.85      101.52      7.41 o
  -5   3   9      578.87      485.33     16.73 o
  -3   3   9     2192.62     2184.21     32.68 o
  -1   3   9      792.15      841.53     17.94 o
   1   3   9     1193.26     1184.81     24.65 o
   3   3   9       18.47       19.72      8.40 o
   5   3   9      281.11      301.70     12.51 o
   7   3   9      267.10      258.50     13.50 o
   9   3   9     1010.50      987.17     20.60 o
  11   3   9      562.02      539.67     15.16 o
  13   3   9      662.03      621.08     21.14 o
  15   3   9       74.73       68.38     13.37 o
  17   3   9      244.25      271.14     17.37 o
  19   3   9        5.15        9.08     14.71 o
  21   3   9        1.98       19.74     15.83 o
 -26   4   9        0.33       -7.12     17.92 o
 -24   4   9        0.30      -16.33     16.33 o
 -22   4   9        5.84        8.96     13.90 o
 -20   4   9      111.75       97.97     15.17 o
 -18   4   9        7.37        3.97      8.57 o
 -16   4   9        0.71       -5.30      9.39 o
 -14   4   9       40.69       26.12      9.27 o
 -12   4   9       12.50       -5.18      7.87 o
 -10   4   9      385.78      432.79     15.81 o
  -8   4   9       11.89        5.08      6.73 o
  -6   4   9      425.28      380.28     11.30 o
  -4   4   9        6.95       -5.03      8.04 o
  -2   4   9      457.10      569.63     16.47 o
   0   4   9      834.96      896.25     25.57 o
   2   4   9     2533.77     2518.59     42.23 o
   4   4   9      678.92      617.44     20.51 o
   6   4   9      353.23      381.56     18.87 o
   8   4   9      537.69      578.97     17.39 o
  10   4   9      197.65      201.50     13.04 o
  12   4   9      280.04      171.77     14.43 o
  14   4   9       68.78       57.16     15.12 o
  16   4   9        9.44      -14.28     14.28 o
  18   4   9       51.24       17.88     13.96 o
  20   4   9       12.31       38.98     16.23 o
 -25   5   9       21.15       11.55     18.40 o
 -23   5   9       71.09       82.11     16.26 o
 -21   5   9        0.01       -2.75     13.74 o
 -19   5   9      476.90      514.33     22.29 o
 -17   5   9       37.17       20.38     14.29 o
 -15   5   9       97.67      127.98     13.89 o
 -13   5   9       92.55       92.89     11.09 o
 -11   5   9      173.80      248.47     12.49 o
  -9   5   9       64.60       71.72     10.70 o
  -7   5   9       31.33       17.14      8.95 o
  -5   5   9       45.75       38.53      8.70 o
  -3   5   9        5.95       -6.11      6.11 o
  -1   5   9      881.44      829.70     22.38 o
   1   5   9       88.46       76.48      9.50 o
   3   5   9     2890.61     2838.44     58.73 o
   5   5   9     3138.16     2978.01     75.34 o
   7   5   9      724.02      700.67     25.43 o
   9   5   9       36.14       17.58     11.79 o
  11   5   9      481.37      464.17     20.35 o
  13   5   9      286.51      247.26     17.05 o
  15   5   9        3.91        0.37     11.92 o
  17   5   9        3.09      -13.70     13.70 o
  19   5   9        0.14      -19.26     19.26 o
 -24   6   9        3.48      -13.81     32.20 o
 -22   6   9        0.69       -0.87     15.17 o
 -20   6   9       11.98       -9.17     13.60 o
 -18   6   9       13.04       15.33     15.32 o
 -16   6   9       87.69       80.37     14.98 o
 -14   6   9        1.14       -9.83      9.83 o
 -12   6   9       20.97       33.65     10.01 o
 -10   6   9      138.20      101.30     10.77 o
  -8   6   9      572.72      498.60     22.33 o
  -6   6   9        4.48        0.81      9.06 o
  -4   6   9      169.09      130.06     11.85 o
  -2   6   9        1.00       -0.99      8.65 o
   0   6   9      980.98     1016.46     33.37 o
   2   6   9      165.97      164.84     15.41 o
   4   6   9      144.82      150.83     13.08 o
   6   6   9       49.37       26.64     10.53 o
   8   6   9       95.95       97.63     11.42 o
  10   6   9       48.50       42.34     12.65 o
  12   6   9     1289.94     1218.06     37.81 o
  14   6   9       74.72       47.89     14.41 o
  16   6   9        8.96       20.74     15.60 o
  18   6   9      164.53       58.38     57.18 o
 -21   7   9      203.38      210.19     24.73 o
 -19   7   9        0.82        0.04     12.25 o
 -17   7   9        1.56        1.68     14.40 o
 -15   7   9        0.84      -13.55     13.55 o
 -13   7   9       85.15       65.35     15.70 o
 -11   7   9       89.59      108.19     13.96 o
  -9   7   9       16.10       23.50     10.58 o
  -7   7   9     1605.51     1653.86     41.53 o
  -5   7   9      762.61      799.87     24.45 o
  -3   7   9      154.43      154.79     14.38 o
  -1   7   9      165.89      172.06     14.68 o
   1   7   9      315.95      297.41     16.71 o
   3   7   9      130.40      102.43     14.15 o
   5   7   9      152.11      168.22     15.24 o
   7   7   9      888.45      845.12     26.54 o
   9   7   9        0.08      -11.78     11.78 o
  11   7   9      389.71      403.02     22.46 o
  13   7   9        0.09        7.12     20.63 o
  15   7   9       95.52       73.65     36.34 o
 -16   8   9        0.16      -12.98     17.26 o
 -14   8   9        1.59        0.99     15.37 o
 -12   8   9      725.99      709.27     31.60 o
 -10   8   9       56.87       64.85     16.55 o
  -8   8   9        6.53        0.23     13.58 o
  -6   8   9      144.34      136.56     12.25 o
  -4   8   9        0.46        6.15     12.15 o
  -2   8   9       27.89       23.88     12.71 o
   0   8   9       71.01       72.80     14.21 o
   2   8   9      548.88      558.65     24.90 o
   4   8   9       48.04       79.62     15.48 o
   6   8   9      212.47      216.04     18.39 o
   8   8   9       86.20       77.67     15.70 o
  10   8   9        3.98      -19.84     19.84 o
 -11   9   9        1.64       -9.50     20.65 o
  -9   9   9      436.88      370.30     24.14 o
  -7   9   9      679.27      595.70     24.44 o
  -5   9   9      626.34      768.63     30.88 o
  -3   9   9      108.38      117.55     16.37 o
  -1   9   9        0.47      -12.09     20.63 o
   1   9   9      615.12      686.43     33.82 o
   3   9   9       23.27       27.87     20.05 o
   5   9   9        0.66      -23.53     23.53 o
 -28   0  10       60.64      109.73     55.12 o
 -26   0  10      910.96      784.07     83.80 o
 -24   0  10     1274.85     1126.93     61.67 o
 -22   0  10      452.19      527.01     35.16 o
 -20   0  10      202.56       95.88     35.24 o
 -18   0  10       79.21       46.73     23.01 o
 -16   0  10        1.47       -7.28      9.21 o
 -14   0  10       59.27       85.77     16.68 o
 -12   0  10      153.19      152.34     14.19 o
 -10   0  10        6.44        5.88      9.50 o
  -8   0  10      260.20      269.59     21.39 o
  -6   0  10       38.65       14.09     15.34 o
  -4   0  10       40.89       49.92     11.46 o
  -2   0  10      765.52      804.93     29.34 o
   0   0  10       27.85       22.92     10.12 o
   2   0  10      443.24      445.84     24.47 o
   4   0  10      341.54      329.07     19.18 o
   6   0  10     1000.50      989.58     41.21 o
   8   0  10        7.09        4.59     12.66 o
  10   0  10     3625.87     3612.11    100.66 o
  12   0  10     1418.34     1549.11     41.79 o
  14   0  10      484.42      500.07     21.49 o
  16   0  10       25.85       15.33     15.62 o
  18   0  10       29.27       28.26     52.80 o
  20   0  10      588.93      509.53     38.89 o
 -27   1  10        0.09       -7.07     18.84 o
 -25   1  10       99.49       98.73     18.41 o
 -23   1  10      121.26      130.37     17.60 o
 -21   1  10       94.24       92.66     16.17 o
 -19   1  10       11.95       16.75     11.90 o
 -17   1  10        0.92      -10.13     10.13 o
 -15   1  10      115.68      127.64     10.00 o
 -13   1  10       29.98       17.38      8.41 o
 -11   1  10        0.00        0.88      7.22 o
  -9   1  10        7.28       24.11      8.47 o
  -7   1  10      172.39      204.46     11.59 o
  -5   1  10     1757.50     1769.89     47.66 o
  -3   1  10       28.05       14.10      9.43 o
  -1   1  10      232.22      218.53     18.20 o
   1   1  10      432.75      444.05     19.72 o
   3   1  10     2352.09     2428.18     66.07 o
   5   1  10     1299.96     1212.41     44.56 o
   7   1  10     1649.75     1667.12     32.48 o
   9   1  10      389.76      445.26     14.88 o
  11   1  10      516.82      476.55     16.72 o
  13   1  10      347.43      364.63     16.26 o
  15   1  10      263.25      229.08     13.54 o
  17   1  10       79.09       64.49     13.54 o
  19   1  10       62.20       96.36     24.51 o
  21   1  10       12.70        0.88     17.96 o
 -26   2  10        8.88       13.66     17.82 o
 -24   2  10       28.70       -2.91     15.99 o
 -22   2  10       37.79       43.71     15.63 o
 -20   2  10      102.62       72.05     15.08 o
 -18   2  10      167.88      201.21     18.63 o
 -16   2  10       21.97       30.51     10.34 o
 -14   2  10       66.39       62.55      8.92 o
 -12   2  10      785.42      815.69     18.01 o
 -10   2  10        1.35       -2.17      7.39 o
  -8   2  10      313.76      289.76     12.47 o
  -6   2  10      170.64      217.38     12.36 o
  -4   2  10       35.65       53.93     12.23 o
  -2   2  10     2024.23     2089.37     42.67 o
   0   2  10       42.13       52.01     13.22 o
   2   2  10     1988.93     1896.37     41.20 o
   4   2  10     2055.94     2023.79     42.01 o
   6   2  10      200.45      231.10     15.66 o
   8   2  10      158.46      144.65     12.77 o
  10   2  10      363.09      407.90     15.77 o
  12   2  10       60.22       66.96     13.70 o
  14   2  10       18.29       -4.16     11.41 o
  16   2  10        6.70       23.72     13.17 o
  18   2  10      105.60       67.71     15.69 o
  20   2  10      179.68      225.67     21.23 o
 -25   3  10       26.56       43.68     18.23 o
 -23   3  10       58.13       93.19     17.42 o
 -21   3  10      229.34      246.40     17.82 o
 -19   3  10       12.55       -3.85     15.69 o
 -17   3  10        2.64        0.82     13.09 o
 -15   3  10       80.64       89.14     11.42 o
 -13   3  10      464.10      537.36     17.59 o
 -11   3  10      172.70      157.32     11.53 o
  -9   3  10       91.15       77.57      9.13 o
  -7   3  10       50.82       50.90      7.42 o
  -5   3  10       60.97       55.85     10.08 o
  -3   3  10      117.65      121.48     13.99 o
  -1   3  10     3135.75     3195.21     60.98 o
   1   3  10     1355.75     1407.16     35.43 o
   3   3  10      378.69      382.59     20.04 o
   5   3  10     2301.36     2235.69     48.57 o
   7   3  10        0.62       -4.88     13.24 o
   9   3  10        1.79       -5.88      8.01 o
  11   3  10       31.04       12.59     10.07 o
  13   3  10        5.87       -0.96     12.26 o
  15   3  10        8.64       26.23     11.20 o
  17   3  10       79.50       81.56     15.87 o
  19   3  10      531.29      487.90     26.68 o
 -24   4  10      196.03      226.90     21.66 o
 -22   4  10       17.97       18.79     14.75 o
 -20   4  10        2.21        6.91     16.51 o
 -18   4  10       88.84      109.94     17.93 o
 -16   4  10        1.35       -5.65     11.42 o
 -14   4  10      373.41      361.18     21.28 o
 -12   4  10     1522.57     1626.16     36.84 o
 -10   4  10      213.15      213.91     14.47 o
  -8   4  10     2025.14     1893.44     39.21 o
  -6   4  10      390.77      357.14     12.17 o
  -4   4  10      649.99      632.50     22.70 o
  -2   4  10      404.24      348.79     16.60 o
   0   4  10      227.78      215.91     14.53 o
   2   4  10      264.90      249.85     22.48 o
   4   4  10      579.63      591.76     20.94 o
   6   4  10      318.17      331.09     17.50 o
   8   4  10      618.89      559.71     25.41 o
  10   4  10      173.27      218.40     14.13 o
  12   4  10        8.08       20.03     13.18 o
  14   4  10      223.21      183.00     14.68 o
  16   4  10       35.95       33.36     13.10 o
  18   4  10       69.48      107.03     18.71 o
 -23   5  10       18.09       33.90     16.11 o
 -21   5  10       42.22       26.58     19.45 o
 -19   5  10       30.34       22.48     17.87 o
 -17   5  10        7.51       -4.99     19.45 o
 -15   5  10       27.52       18.29     12.10 o
 -13   5  10       47.94       44.58     10.85 o
 -11   5  10      225.65      231.42     16.06 o
  -9   5  10      130.44      153.33     18.85 o
  -7   5  10      342.87      342.65     16.36 o
  -5   5  10      171.76      178.33     12.36 o
  -3   5  10        9.07       12.21      9.20 o
  -1   5  10      328.45      336.85     25.76 o
   1   5  10       34.25       67.02     20.03 o
   3   5  10       79.29       72.05     20.37 o
   5   5  10        0.21        4.70      7.45 o
   7   5  10      182.61      173.28     12.80 o
   9   5  10       47.27       82.91     11.48 o
  11   5  10      320.60      342.84     20.32 o
  13   5  10       94.70      109.24     13.28 o
  15   5  10       36.17       48.11     13.84 o
  17   5  10        0.43       34.17     48.08 o
 -20   6  10       13.23       22.70     18.46 o
 -18   6  10       25.46       26.47     18.68 o
 -16   6  10        9.83      -13.72     14.67 o
 -14   6  10       23.61        7.57     12.07 o
 -12   6  10      184.37      194.02     19.59 o
 -10   6  10      402.19      296.67     19.19 o
  -8   6  10      268.21      319.83     26.29 o
  -6   6  10        0.04       14.27     10.61 o
  -4   6  10      448.82      485.04     22.37 o
  -2   6  10      344.30      326.32     16.46 o
   0   6  10       47.03       49.22     10.06 o
   2   6  10       85.57       91.60     11.40 o
   4   6  10      393.26      452.40     18.91 o
   6   6  10      329.96      342.64     19.03 o
   8   6  10     1604.55     1584.79     33.37 o
  10   6  10       56.00       40.42     14.55 o
  12   6  10        0.10       20.49     12.17 o
  14   6  10        5.37       -8.10     12.77 o
 -17   7  10       14.58       29.68     16.87 o
 -15   7  10        7.95       32.12     17.90 o
 -13   7  10       14.98       -4.01     18.60 o
 -11   7  10        4.47       12.49     13.36 o
  -9   7  10       60.45       68.04     16.22 o
  -7   7  10       18.29        9.48     12.78 o
  -5   7  10     1051.13     1074.59     29.24 o
  -3   7  10      345.41      338.51     18.86 o
  -1   7  10       19.24       12.36     13.68 o
   1   7  10      381.03      374.58     21.43 o
   3   7  10      279.16      260.52     17.49 o
   5   7  10      848.23      861.45     39.84 o
   7   7  10        0.02      -11.58     11.58 o
   9   7  10        4.23      -12.18     12.18 o
  11   7  10        0.03       16.22     27.07 o
 -12   8  10      126.19       83.94     18.55 o
 -10   8  10       30.95       26.50     19.67 o
  -8   8  10       30.81       -2.85     18.61 o
  -6   8  10      124.05       51.21     14.64 o
  -4   8  10        8.19       -2.14     12.67 o
  -2   8  10      508.57      590.87     25.69 o
   0   8  10      688.74      629.14     36.68 o
   2   8  10       98.52       63.14     15.51 o
   4   8  10      129.55      116.96     16.52 o
   6   8  10       16.70        4.83     17.58 o
 -25   1  11      535.16      513.01     32.10 o
 -23   1  11      130.93      108.23     16.91 o
 -21   1  11        0.32      -12.74     12.74 o
 -19   1  11        4.34       -6.17     14.53 o
 -17   1  11       45.25       66.83     12.10 o
 -15   1  11       21.38       20.43     10.08 o
 -13   1  11      222.89      200.08     12.01 o
 -11   1  11     1071.20     1066.60     31.23 o
  -9   1  11       49.33       43.51      9.26 o
  -7   1  11      487.84      479.21     18.45 o
  -5   1  11     1984.72     2125.01     54.83 o
  -3   1  11        5.53       -6.71      9.50 o
  -1   1  11     2851.16     2800.81    162.49 o
   1   1  11     2049.34     1994.47     82.73 o
   3   1  11     3481.99     3593.29    109.30 o
   5   1  11        2.30        6.85     14.00 o
   7   1  11      175.03      178.59     18.71 o
   9   1  11      418.90      369.48     20.25 o
  11   1  11      132.83      102.31     12.66 o
  13   1  11        1.31        9.25      9.59 o
  15   1  11       66.13       52.93     13.67 o
  17   1  11       54.11       36.80     16.67 o
 -24   2  11       26.28       56.56     16.87 o
 -22   2  11      152.53      153.81     19.68 o
 -20   2  11        5.52        4.82     15.48 o
 -18   2  11       84.20       78.37     15.51 o
 -16   2  11        0.05        1.68     12.80 o
 -14   2  11      277.72      293.36     13.30 o
 -12   2  11      441.37      392.84     17.93 o
 -10   2  11      249.65      256.58     21.69 o
  -8   2  11     1386.83     1505.06     32.62 o
  -6   2  11       60.76       65.05     10.90 o
  -4   2  11        1.25        1.07     11.07 o
  -2   2  11       25.87       19.17      9.97 o
   0   2  11      213.30      262.26     15.30 o
   2   2  11     1168.06     1232.27     30.00 o
   4   2  11      173.29      194.70     14.28 o
   6   2  11      508.41      543.64     18.94 o
   8   2  11     1442.01     1352.01     27.77 o
  10   2  11     1367.36     1359.36     32.11 o
  12   2  11       16.01       15.84     11.39 o
  14   2  11       57.87       41.71     13.24 o
  16   2  11       91.55       81.40     15.65 o
 -23   3  11      101.54      122.13     21.29 o
 -21   3  11       67.58       92.10     19.19 o
 -19   3  11        6.37       11.34     15.56 o
 -17   3  11      109.06      108.88     14.08 o
 -15   3  11        4.69       -9.99      9.99 o
 -13   3  11       11.19       16.00     10.77 o
 -11   3  11      767.53      665.09     21.56 o
  -9   3  11      159.97      188.90     18.24 o
  -7   3  11       97.56      108.74     13.35 o
  -5   3  11      100.28       93.96     21.54 o
  -3   3  11      646.24      743.45     24.62 o
  -1   3  11        0.67       -5.70     11.27 o
   1   3  11       64.27       75.11     14.68 o
   3   3  11        7.16       20.72     13.05 o
   5   3  11        0.01        0.12     15.61 o
   7   3  11       87.26       94.66     17.76 o
   9   3  11       76.83       87.41     11.49 o
  11   3  11      278.60      245.77     21.61 o
  13   3  11        8.35       12.96     11.57 o
  15   3  11      388.49      370.45     22.39 o
 -22   4  11       52.18       76.24     23.18 o
 -20   4  11       62.50       56.63     18.26 o
 -18   4  11       42.19       41.41     16.29 o
 -16   4  11        1.62        7.83     10.65 o
 -14   4  11       24.41       40.36     13.05 o
 -12   4  11      147.84      119.98     15.50 o
 -10   4  11       17.46       20.89     10.38 o
  -8   4  11       19.20       23.01      8.74 o
  -6   4  11       89.17       77.99      8.66 o
  -4   4  11       24.83       33.88     14.54 o
  -2   4  11       64.13       95.53     23.68 o
   0   4  11      142.69      150.23     22.75 o
   2   4  11      336.87      439.57     27.93 o
   4   4  11       50.26       64.87     22.42 o
   6   4  11      208.38      192.16     39.67 o
   8   4  11        0.67       13.75     10.80 o
  10   4  11      156.18      129.29     13.38 o
  12   4  11       19.51       -1.21     11.49 o
  14   4  11       80.88       42.63     24.48 o
 -19   5  11        8.17       12.23     17.56 o
 -17   5  11       69.32       64.75     18.85 o
 -15   5  11       20.41       22.97     13.66 o
 -13   5  11       13.61       -5.30     11.78 o
 -11   5  11        2.76       -8.12     10.22 o
  -9   5  11        1.24       -7.29      9.49 o
  -7   5  11        2.75       -0.73     13.06 o
  -5   5  11        8.75        9.75      8.30 o
  -3   5  11       52.54       25.84     14.29 o
  -1   5  11      122.90      180.74     20.70 o
   1   5  11       74.12      101.51     20.47 o
   3   5  11        7.49       11.73     18.48 o
   5   5  11      333.82      329.66     17.41 o
   7   5  11       54.43       62.38     10.44 o
   9   5  11       74.14       75.83     12.14 o
  11   5  11        0.43        0.14     10.82 o
  13   5  11       29.47       88.09     38.81 o
 -16   6  11       38.30       21.35     14.95 o
 -14   6  11       56.87       53.67     19.10 o
 -12   6  11      312.17      309.03     20.60 o
 -10   6  11        3.08        7.70     12.45 o
  -8   6  11      370.12      335.25     18.48 o
  -6   6  11       65.51       36.75     11.78 o
  -4   6  11        5.18       19.27     14.09 o
  -2   6  11      359.39      380.12     24.47 o
   0   6  11      422.44      395.21     19.27 o
   2   6  11      242.68      239.97     19.20 o
   4   6  11       25.95       15.78      9.90 o
   6   6  11       30.45       42.77     11.02 o
   8   6  11        0.74       -3.98     12.71 o
  10   6  11      166.27      130.42     39.67 o
 -13   7  11      528.74      577.71     56.25 o
 -11   7  11       34.85       28.24     19.60 o
  -9   7  11      119.42      146.78     17.10 o
  -7   7  11      226.36      240.62     18.72 o
  -5   7  11       19.22       16.17     12.79 o
  -3   7  11        0.98      -11.45     11.45 o
  -1   7  11      106.02      108.41     14.22 o
   1   7  11       37.01       56.54     20.09 o
   3   7  11       86.98       64.88     13.10 o
   5   7  11       13.59        7.20     15.81 o
 -22   0  12       60.69       76.93     51.17 o
 -20   0  12        6.37       -2.13     47.65 o
 -18   0  12       11.83      -26.03     30.57 o
 -16   0  12       26.96       31.19     23.84 o
 -14   0  12        0.45       13.48     14.65 o
 -12   0  12      350.82      390.41     24.59 o
 -10   0  12      467.77      472.03     29.86 o
  -8   0  12      124.68      143.99     35.12 o
  -6   0  12      134.92      117.06     27.13 o
  -4   0  12     1433.67     1376.19     47.15 o
  -2   0  12     1250.55     1266.74     43.94 o
   0   0  12      149.33      182.95     49.11 o
   2   0  12     2099.46     2042.77     61.00 o
   4   0  12        0.01       -8.42     17.34 o
   6   0  12      474.22      483.59     38.81 o
   8   0  12      146.97      131.01     18.20 o
  10   0  12      237.87      253.37     23.60 o
  12   0  12      235.45      281.60     46.28 o
  14   0  12      180.61      143.38     31.60 o
 -21   1  12        0.44      -13.87     14.57 o
 -19   1  12       32.85       16.34     17.16 o
 -17   1  12        6.89        2.32     15.49 o
 -15   1  12       15.66       12.85     10.82 o
 -13   1  12      131.47      151.16     14.17 o
 -11   1  12      169.52      176.95     12.78 o
  -9   1  12        4.33        1.67     10.29 o
  -7   1  12       27.11       21.37      9.96 o
  -5   1  12      191.81      166.00     12.11 o
  -3   1  12       26.58        1.55      8.51 o
  -1   1  12      437.23      367.82     25.91 o
   1   1  12     2553.98     2571.04     77.35 o
   3   1  12      208.96      221.18     15.53 o
   5   1  12      111.38      141.46     11.93 o
   7   1  12       85.71      114.32     12.09 o
   9   1  12      201.31      148.71     16.93 o
  11   1  12        2.90       16.94     11.03 o
  13   1  12        0.77       -9.59     12.30 o
 -20   2  12       93.02       58.12     16.87 o
 -18   2  12        0.01       16.67     13.89 o
 -16   2  12       57.26       37.52     12.48 o
 -14   2  12      229.78      256.59     21.56 o
 -12   2  12       29.82       49.24     17.67 o
 -10   2  12      571.08      590.37     23.05 o
  -8   2  12        3.71        1.27      8.61 o
  -6   2  12       57.59       84.67      9.07 o
  -4   2  12      186.45      171.13     16.52 o
  -2   2  12      108.60      111.45     15.71 o
   0   2  12      492.67      477.81     28.80 o
   2   2  12       15.44       26.81     16.28 o
   4   2  12       62.01       49.14     17.11 o
   6   2  12        5.22       24.27     22.15 o
   8   2  12      427.14      456.88     37.00 o
  10   2  12       49.96       53.13     11.46 o
  12   2  12       14.27        1.38     11.57 o
 -19   3  12        0.33        5.12     15.72 o
 -17   3  12       63.32       53.88     17.46 o
 -15   3  12        1.93       -3.96     11.21 o
 -13   3  12        7.65       20.07     12.11 o
 -11   3  12       79.54       52.00     12.84 o
  -9   3  12       12.67       -2.07     11.93 o
  -7   3  12        3.69       -4.18      8.38 o
  -5   3  12        0.24        8.44     12.89 o
  -3   3  12       25.72       47.05     16.20 o
  -1   3  12        4.52      -14.22     14.22 o
   1   3  12       24.97       27.95     15.80 o
   3   3  12      626.38      720.43     66.25 o
   5   3  12      153.33      151.03     23.31 o
   7   3  12       15.95        6.71     15.93 o
   9   3  12       25.13        1.16     17.29 o
  11   3  12        1.78       14.52     11.36 o
 -18   4  12       12.64       -6.00     14.42 o
 -16   4  12        9.65        6.35     16.84 o
 -14   4  12       16.35       33.67     12.87 o
 -12   4  12       14.70       10.99     11.20 o
 -10   4  12       57.14       77.60     11.35 o
  -8   4  12       88.62       95.76     20.26 o
  -6   4  12      203.08      239.46     15.28 o
  -4   4  12      286.75      300.24     30.09 o
  -2   4  12       25.38        0.50     20.32 o
   0   4  12       37.33       18.20     21.60 o
   2   4  12       39.74        3.61     29.83 o
   4   4  12       39.61       44.21     19.97 o
   6   4  12       45.69       -4.35     21.81 o
   8   4  12       40.20       29.89      9.93 o
  10   4  12       76.09      106.22     20.34 o
 -15   5  12        4.77       -8.74     16.60 o
 -13   5  12      513.97      490.80     23.67 o
 -11   5  12       56.77       43.09     12.00 o
  -9   5  12       34.20       23.40     11.34 o
  -7   5  12       19.84       22.08      9.96 o
  -5   5  12        7.91        4.20      9.15 o
  -3   5  12        4.14      -14.22     17.05 o
  -1   5  12        8.11        5.23     16.04 o
   1   5  12       21.50       14.27     20.91 o
   3   5  12       18.17       51.98     21.86 o
   5   5  12       13.75        9.01     26.12 o
   7   5  12        0.78        3.94      9.37 o
 -10   6  12        2.54        4.26     14.79 o
  -8   6  12      206.82      198.46     16.34 o
  -6   6  12      434.59      496.82     20.90 o
  -4   6  12       13.89        4.79     10.95 o
  -2   6  12      136.14      140.68     12.37 o
   0   6  12      180.63      157.21     17.28 o
   2   6  12       45.62       36.28     14.28 o
 -17   1  13       15.53       21.54     15.30 o
 -15   1  13       26.86       38.73     18.07 o
 -13   1  13      251.56      236.49     17.59 o
 -11   1  13        0.00        8.51     15.91 o
  -9   1  13       55.99       32.45     13.62 o
  -7   1  13       10.06       -7.00      9.82 o
  -5   1  13        6.48        6.37      9.71 o
  -3   1  13      543.77      519.86     30.48 o
  -1   1  13      564.87      597.77     39.07 o
   1   1  13        2.47       21.34      9.02 o
   3   1  13       26.41       45.77      9.88 o
   5   1  13        0.00        5.33      9.29 o
   7   1  13       32.10       40.93     10.86 o
   9   1  13        0.14        0.93     14.25 o
 -16   2  13      121.86       97.43     20.73 o
 -14   2  13      170.77      174.83     18.25 o
 -12   2  13       53.05       44.71     13.50 o
 -10   2  13        4.94        6.52     10.90 o
  -8   2  13       10.25       12.86      9.92 o
  -6   2  13        0.13      -14.34     14.34 o
  -4   2  13       16.06       11.96     11.99 o
  -2   2  13      197.76      215.75     34.71 o
   0   2  13      342.74      357.44     27.81 o
   2   2  13      666.98      671.22     35.64 o
   4   2  13      306.78      323.96     28.46 o
   6   2  13      170.41      176.35     14.17 o
   8   2  13       23.67       22.39     21.72 o
 -15   3  13        4.47       15.30     19.33 o
 -13   3  13       80.33       87.37     15.01 o
 -11   3  13        9.26       23.06     12.31 o
  -9   3  13      147.87      144.10     16.21 o
  -7   3  13       18.83       12.76      8.79 o
  -5   3  13       27.96       34.24     18.86 o
  -3   3  13      399.67      435.72     29.09 o
  -1   3  13      275.58      348.40     25.97 o
   1   3  13      272.23      264.01     23.45 o
   3   3  13      521.64      500.16     36.37 o
   5   3  13       65.96       46.70     37.16 o
 -12   4  13       50.30       30.33     19.40 o
 -10   4  13        0.23       -8.88     10.17 o
  -8   4  13       14.26       17.15     10.64 o
  -6   4  13        4.05       -8.24     20.38 o
  -4   4  13       56.31       40.36     24.66 o
  -2   4  13        0.56      -18.13     19.19 o
   0   4  13        0.15       10.22     21.55 o
   2   4  13      190.62      193.22     37.93 o
  -8   0  14       83.44       53.40     23.35 o
  -6   0  14      166.78      139.85     20.55 o
  -4   0  14      291.69      217.63     43.10 o
  -2   0  14       26.68       34.54     19.06 o
   0   0  14        9.04        5.49     20.26 o
  -7   1  14       45.85       82.80     17.24 o
  -5   1  14       99.92      106.19     14.83 o
  -3   1  14      393.63      399.55     41.37 o
  -1   1  14        3.74       -9.62     17.34 o
 
